# Supplementary material for: A single touch can provide sufficient mechanical stimulation to trigger Venus flytrap closure
Source: PLoS Biol. 2020 Jul 10;18(7):e3000740. doi: 10.1371/journal.pbio.3000740 (PMC7351144; doi:10.1371/journal.pbio.3000740)
Supplement: S1 Data — This file contains all the raw data underlying the plots presented in Figs 1, 3–5, and S1–S3 Figs. (XLSX) [file pbio.3000740.s007.xlsx]

## Sheet: Fig 1C
double deflections: increasing displacement and torque with voltage over time
	time (s)		Angular disp. (rad)		Torque (µNm)		Voltage (V)
	0		0		0		-0.50183
	0.016		0		0		-0.50217
	0.033		0		0		-0.50197
	0.05		0		0		-0.50194
	0.065		0		0		-0.50197
	0.083		0		0		-0.50186
	0.099		0		0		-0.50199
	0.116		0		0		-0.50202
	0.132		0		0		-0.50204
	0.149		0		0.000225		-0.50186
	0.166		0		0		-0.50183
	0.182		0		0.000697		-0.50177
	0.199		0		0.000967		-0.5019
	0.216		0		0		-0.50207
	0.233		0		0.000985		-0.50205
	0.249		0		0		-0.50211
	0.266		0		0		-0.50186
	0.282		0		2.46e-05		-0.50178
	0.299		0		0.00018		-0.50199
	0.315		0		0		-0.50211
	0.333		0		0.000339		-0.502
	0.349		0		0		-0.50207
	0.365		0		0		-0.5018
	0.382		0		0		-0.50168
	0.4		0		0.000842		-0.50181
	0.415		0		0		-0.50214
	0.432		0		0		-0.50214
	0.449		0		0		-0.50201
	0.465		0		0		-0.5019
	0.483		0		0.000273		-0.50194
	0.5		0		0		-0.50196
	0.516		0		0		-0.50216
	0.532		0		8.68e-05		-0.50205
	0.55		0		0		-0.50198
	0.566		0		0		-0.50194
	0.582		0		4.35e-05		-0.50181
	0.6		0		0		-0.5019
	0.615		0		0		-0.50201
	0.632		0		0		-0.50194
	0.649		0		0.000619		-0.50196
	0.667		0		0		-0.50178
	0.683		0		0.000117		-0.5018
	0.699		0		0		-0.5019
	0.716		0		0		-0.50207
	0.733		0		0		-0.50214
	0.75		0		0.001361		-0.50201
	0.766		0		0		-0.50177
	0.783		0		0		-0.5019
	0.8		0		0.000409		-0.50202
	0.815		0		0		-0.50207
	0.832		0		0		-0.5021
	0.849		0		0		-0.502
	0.866		0		0		-0.50188
	0.882		0		0		-0.50181
	0.899		0		0		-0.50207
	0.916		0		7.14e-05		-0.50198
	0.933		0		0.000489		-0.50211
	0.949		0		0		-0.50202
	0.967		0		0		-0.50183
	0.982		0		0		-0.50181
	1		0		0		-0.50195
	1.015		0.017908		0.004774		-0.50196
	1.032		0.052454		0.137419		-0.50207
	1.051		0.049493		0.143451		-0.50186
	1.067		0		0.071535		-0.502
	1.083		0		0		-0.50192
	1.099		0		0.000144		-0.50199
	1.116		0		0		-0.50211
	1.134		0		0		-0.50204
	1.151		0		0		-0.50202
	1.165		0		0		-0.50186
	1.183		0		0.000937		-0.50183
	1.2		0		0		-0.50189
	1.216		0		0		-0.50216
	1.232		0		0.000634		-0.50204
	1.249		0		0		-0.502
	1.267		0		0		-0.50182
	1.282		0		0		-0.50182
	1.3		0		0		-0.502
	1.315		0		0		-0.50212
	1.332		0		0.000155		-0.50214
	1.349		0		0		-0.50198
	1.366		0		0.000187		-0.50194
	1.383		0		0.001887		-0.50182
	1.4		0		0.000201		-0.50205
	1.417		0		0		-0.50219
	1.433		0		0		-0.50232
	1.449		0		0		-0.50206
	1.466		0		0		-0.50199
	1.483		0		0		-0.50192
	1.5		0		0.000209		-0.50201
	1.516		0		0.000939		-0.50216
	1.532		0		0		-0.50205
	1.549		0		0.00046		-0.50186
	1.567		0		0		-0.50182
	1.583		0		0.000145		-0.50189
	1.6		0		0		-0.50201
	1.616		0		0.000519		-0.50221
	1.633		0		0		-0.50214
	1.649		0		0		-0.50199
	1.665		0		0		-0.50193
	1.683		0		0		-0.50179
	1.7		0		0		-0.50198
	1.715		0		0		-0.50217
	1.732		0		0		-0.50214
	1.75		0		0		-0.50213
	1.765		0		0		-0.50176
	1.782		0		0		-0.50187
	1.8		0		0		-0.50196
	1.817		0		0		-0.50222
	1.834		0		0		-0.50214
	1.849		0		0		-0.50204
	1.866		0		0		-0.50199
	1.883		0		0		-0.50195
	1.9		0		0		-0.50194
	1.916		0		0		-0.50209
	1.932		0		0.00081		-0.50218
	1.95		0		0		-0.50198
	1.966		0		0.000468		-0.50188
	1.982		0		0		-0.50185
	1.999		0		0		-0.50193
	2.016		0		0		-0.50207
	2.033		0		0		-0.50211
	2.049		0		0.000367		-0.50198
	2.065		0		0		-0.502
	2.082		0.046996		0.049738		-0.50194
	2.099		0.053638		0.145623		-0.50211
	2.115		0.020738		0.126247		-0.50212
	2.133		0		0.012608		-0.50219
	2.149		0		0		-0.50209
	2.165		0		0		-0.50193
	2.183		0		0.000521		-0.50192
	2.2		0		0		-0.50205
	2.217		0		0		-0.50219
	2.234		0		0		-0.50216
	2.25		0		0		-0.50211
	2.266		0		0		-0.50202
	2.282		0		0		-0.50193
	2.299		0		0		-0.50206
	2.315		0		0		-0.50217
	2.333		0		0.000102		-0.50218
	2.351		0		0		-0.50208
	2.366		0		0		-0.502
	2.382		0		0		-0.5019
	2.4		0		0		-0.50196
	2.416		0		0		-0.50214
	2.433		0		0.001222		-0.5022
	2.449		0		0		-0.50208
	2.465		0		0.000289		-0.50196
	2.482		0		0.001369		-0.50186
	2.499		0		0		-0.50186
	2.516		0		0		-0.50205
	2.532		0		0.000346		-0.50206
	2.549		0		0.00095		-0.50206
	2.566		0		0		-0.50198
	2.582		0		0		-0.5018
	2.599		0		0		-0.50198
	2.616		0		0.000157		-0.5021
	2.633		0		0		-0.50208
	2.65		0		0		-0.502
	2.666		0		0		-0.50199
	2.683		0		0		-0.50195
	2.7		0		0.000107		-0.50195
	2.716		0		0		-0.50217
	2.733		0		0		-0.50226
	2.75		0		0.000475		-0.5021
	2.766		0		0		-0.50197
	2.782		0		0.00049		-0.50207
	2.8		0		0.000522		-0.50211
	2.815		0		0		-0.5022
	2.832		0		0		-0.5023
	2.849		0		9.85e-05		-0.50219
	2.866		0		0		-0.50199
	2.883		0		0		-0.50199
	2.899		0		0		-0.50214
	2.917		0		0		-0.50217
	2.932		0		0.000387		-0.50233
	2.95		0		0		-0.5021
	2.966		0		0		-0.50205
	2.983		0		0.000312		-0.50202
	3		0		0		-0.50223
	3.016		0		0		-0.50211
	3.032		0		0		-0.50231
	3.05		0		0.000293		-0.50216
	3.066		0		0		-0.50201
	3.082		0		0.001407		-0.50198
	3.099		0		0		-0.50219
	3.117		0		0		-0.50221
	3.132		0		0		-0.50218
	3.15		0		0.000923		-0.50221
	3.166		0		0.000495		-0.50198
	3.182		0		0		-0.50206
	3.199		0		0		-0.50204
	3.216		0		0		-0.50227
	3.232		0		0.000424		-0.50229
	3.25		0		0		-0.50213
	3.266		0		0.000662		-0.50204
	3.283		0		0		-0.50197
	3.299		0		0		-0.5021
	3.315		0		0		-0.50227
	3.332		0		0		-0.50225
	3.35		0		0.000482		-0.50223
	3.366		0		0		-0.50206
	3.383		0		0		-0.50209
	3.4		0		0		-0.50219
	3.416		0		0		-0.50226
	3.432		0		0.000592		-0.50219
	3.449		0		0		-0.50219
	3.466		0		0		-0.50197
	3.482		0		0.000374		-0.50197
	3.499		0		0		-0.50213
	3.517		0		0		-0.50219
	3.533		0		0		-0.50222
	3.549		0		0		-0.50231
	3.565		0		0		-0.50204
	3.583		0		0		-0.50205
	3.599		0		0		-0.50205
	3.616		0		0		-0.50228
	3.633		0		0.00097		-0.50236
	3.649		0		0.001037		-0.50215
	3.665		0		0		-0.50211
	3.683		0		0		-0.50192
	3.7		0		0		-0.50205
	3.716		0		0.001671		-0.50223
	3.732		0		0		-0.50238
	3.749		0		0.000118		-0.50223
	3.765		0		0		-0.502
	3.783		0		0		-0.50206
	3.8		0		0		-0.50213
	3.816		0		0.000334		-0.50215
	3.833		0		0.000559		-0.50234
	3.85		0		0		-0.50235
	3.865		0		0		-0.50203
	3.883		0		0		-0.50197
	3.9		0		0		-0.50216
	3.916		0		0		-0.50223
	3.933		0		0		-0.50233
	3.95		0		0		-0.50219
	3.965		0		0		-0.50207
	3.983		0		0		-0.50186
	4		0		0		-0.50205
	4.016		0		0		-0.50223
	4.032		0		0		-0.50231
	4.05		0		0		-0.50224
	4.065		0		0		-0.50208
	4.082		0		0		-0.50209
	4.1		0		0		-0.50199
	4.117		0		0.000227		-0.50222
	4.133		0		0		-0.50232
	4.149		0		0		-0.50226
	4.165		0		0		-0.50206
	4.182		0		0		-0.50197
	4.2		0		4.98e-05		-0.50222
	4.216		0		0		-0.50221
	4.232		0		0.000227		-0.50218
	4.251		0		0		-0.50214
	4.267		0		0		-0.50189
	4.282		0		0		-0.50202
	4.299		0		0		-0.50203
	4.316		0		0		-0.50223
	4.333		0		0.000202		-0.50218
	4.35		0		0		-0.50211
	4.366		0		0		-0.50207
	4.383		0		0		-0.50208
	4.399		0		0		-0.50221
	4.417		0		0		-0.50219
	4.432		0		9.17e-05		-0.50216
	4.45		0		0.000552		-0.50208
	4.466		0		0		-0.50203
	4.484		0		0		-0.50198
	4.499		0		0		-0.50211
	4.516		0		0.001641		-0.50214
	4.532		0		0		-0.50217
	4.549		0		0		-0.50219
	4.566		0		0		-0.50204
	4.582		0		0		-0.50197
	4.6		0		0		-0.50201
	4.616		0		0		-0.50221
	4.633		0		0		-0.5023
	4.649		0		0.000151		-0.50205
	4.666		0		0.000709		-0.50197
	4.682		0		0		-0.50198
	4.7		0		0		-0.5021
	4.716		0		0.000212		-0.50216
	4.732		0		0		-0.5021
	4.75		0		0		-0.50222
	4.766		0		0		-0.50186
	4.782		0		0		-0.50195
	4.8		0		0		-0.50215
	4.817		0		0		-0.50223
	4.833		0		0		-0.50229
	4.849		0		0		-0.50207
	4.867		0		0.000431		-0.50202
	4.883		0		0		-0.50194
	4.899		0		0		-0.50198
	4.916		0		4.79e-05		-0.50206
	4.932		0		0		-0.50232
	4.949		0		0		-0.5023
	4.966		0		0		-0.50197
	4.983		0		0		-0.50201
	4.999		0		0		-0.50186
	5.017		0		0		-0.50204
	5.033		0		0		-0.50216
	5.049		0		0		-0.5021
	5.067		0		0		-0.50191
	5.083		0		0.000193		-0.50192
	5.099		0		0		-0.50206
	5.116		0		0.000709		-0.5023
	5.132		0		0		-0.50223
	5.15		0		0		-0.50216
	5.165		0		0		-0.50203
	5.182		0		0		-0.50186
	5.2		0		0		-0.50205
	5.216		0		0		-0.50208
	5.233		0		0		-0.50217
	5.25		0		0		-0.50208
	5.265		0		0		-0.50201
	5.282		0		0		-0.50187
	5.3		0		0		-0.50202
	5.317		0		0		-0.50209
	5.332		0		0		-0.50214
	5.35		0		0		-0.50191
	5.366		0		0		-0.50187
	5.383		0		0		-0.50178
	5.4		0		0		-0.50188
	5.416		0		0		-0.50194
	5.432		0		0		-0.50222
	5.451		0		0		-0.50214
	5.466		0		0		-0.50186
	5.483		0		0		-0.50193
	5.5		0		0		-0.50182
	5.516		0		0		-0.50216
	5.532		0		0		-0.50222
	5.55		0		0		-0.50214
	5.566		0		0		-0.50194
	5.583		0		0.00067		-0.50175
	5.599		0		0		-0.50188
	5.616		0		0		-0.5021
	5.632		0		0		-0.5021
	5.65		0		0		-0.5021
	5.665		0		0.000723		-0.50197
	5.683		0		0		-0.50196
	5.7		0		0		-0.50194
	5.717		0		0		-0.50213
	5.733		0		0		-0.50223
	5.749		0		0		-0.50211
	5.765		0		0		-0.5018
	5.782		0		1.33e-05		-0.50178
	5.8		0		0		-0.50189
	5.817		0		0		-0.50199
	5.833		0		0		-0.50213
	5.849		0		0		-0.50195
	5.866		0		0		-0.50181
	5.883		0		0		-0.5018
	5.899		0		0		-0.50192
	5.916		0		0		-0.50219
	5.933		0		0.001548		-0.50216
	5.95		0		0		-0.50209
	5.967		0		0.001577		-0.50197
	5.983		0		0.000475		-0.5019
	5.999		0		0		-0.50196
	6.016		0		0		-0.50207
	6.033		0		0		-0.50225
	6.049		0		0		-0.50211
	6.067		0		0.001127		-0.50198
	6.082		0		0		-0.50194
	6.1		0		0		-0.50187
	6.116		0		0.000859		-0.50211
	6.133		0		0		-0.50227
	6.15		0		0		-0.50214
	6.167		0		0		-0.50193
	6.183		0		0		-0.50186
	6.199		0		0		-0.502
	6.216		0		0		-0.50211
	6.232		0		0		-0.50213
	6.25		0		0.000817		-0.50206
	6.265		0		0		-0.50181
	6.282		0		0		-0.50175
	6.3		0		0		-0.50182
	6.316		0		0		-0.50191
	6.333		0		0		-0.50207
	6.35		0		0		-0.50201
	6.366		0		0		-0.50194
	6.383		0		0		-0.50181
	6.4		0		0		-0.50194
	6.417		0		0		-0.50206
	6.432		0		0		-0.50215
	6.45		0		0		-0.5022
	6.466		0		0		-0.50204
	6.482		0		0		-0.50186
	6.5		0		0.000513		-0.50193
	6.516		0		0.000152		-0.50216
	6.532		0		0.000133		-0.50223
	6.55		0		0		-0.50222
	6.567		0		0		-0.50196
	6.583		0		0		-0.50186
	6.6		0		0		-0.502
	6.616		0		0		-0.50215
	6.632		0		0		-0.50213
	6.65		0		0		-0.50218
	6.666		0		6.73e-05		-0.50191
	6.683		0		0		-0.50181
	6.7		0		0		-0.50212
	6.717		0		0		-0.5021
	6.732		0		0		-0.50235
	6.75		0		0		-0.50217
	6.767		0		0		-0.5021
	6.782		0		0		-0.50197
	6.799		0		0		-0.5021
	6.816		0		0		-0.5021
	6.832		0		0		-0.50227
	6.85		0		0		-0.50203
	6.867		0		0		-0.50199
	6.883		0		0.00036		-0.50194
	6.901		0		0		-0.50202
	6.917		0		0		-0.50224
	6.933		0		0		-0.5022
	6.95		0		0		-0.5021
	6.967		0		0		-0.502
	6.983		0		0		-0.50186
	7		0		0		-0.50189
	7.016		0		0.000288		-0.5021
	7.032		0		0		-0.50209
	7.05		0		0		-0.5019
	7.067		0		0		-0.50187
	7.083		0		0		-0.50172
	7.101		0		0		-0.50198
	7.118		0		0		-0.50214
	7.132		0		0		-0.50217
	7.149		0		0		-0.5021
	7.166		0		0		-0.50197
	7.183		0		0		-0.50195
	7.199		0		0		-0.50192
	7.216		0		0		-0.50208
	7.233		0		0		-0.50209
	7.25		0		0		-0.5021
	7.266		0		0.000372		-0.50187
	7.282		0		0		-0.50181
	7.3		0		0		-0.50198
	7.317		0		0		-0.50214
	7.332		0		0		-0.50217
	7.35		0		0		-0.50209
	7.366		0		0		-0.50197
	7.382		0		0		-0.50193
	7.399		0		0		-0.5021
	7.417		0		0.000331		-0.50218
	7.432		0		0		-0.50228
	7.449		0		0.000509		-0.5021
	7.467		0		0		-0.50204
	7.482		0		0.000502		-0.50191
	7.499		0		0.000509		-0.50204
	7.517		0		0		-0.50221
	7.532		0		0		-0.50215
	7.55		0		0		-0.50221
	7.567		0		0		-0.50199
	7.582		0		0		-0.502
	7.6		0		0		-0.50199
	7.618		0		0		-0.50213
	7.634		0		0		-0.50227
	7.651		0		0		-0.50208
	7.666		0		0		-0.50206
	7.682		0		0		-0.50199
	7.7		0		0		-0.50206
	7.717		0		0		-0.50217
	7.733		0		0		-0.50224
	7.749		0		0		-0.50223
	7.768		0		0		-0.50196
	7.783		0		0		-0.50199
	7.799		0		0		-0.50202
	7.817		0		0		-0.50223
	7.832		0		0		-0.50223
	7.85		0		0		-0.50211
	7.866		0		0		-0.50214
	7.882		0		0		-0.50192
	7.899		0		0		-0.50198
	7.917		0		0		-0.50219
	7.932		0		0		-0.50212
	7.949		0		0		-0.50219
	7.967		0		0.000972		-0.50193
	7.983		0		2.8e-05		-0.50203
	7.999		0		0		-0.50198
	8.017		0		0		-0.50208
	8.033		0		0		-0.50231
	8.049		0		0		-0.50211
	8.067		0		0		-0.5021
	8.082		0		0		-0.50195
	8.1		0		0		-0.50195
	8.116		0		0.001743		-0.50207
	8.132		0		0		-0.5021
	8.149		0		0.000484		-0.50219
	8.166		0		0		-0.50204
	8.182		0		0		-0.50197
	8.2		0		0		-0.50203
	8.218		0		0		-0.50198
	8.233		0		0		-0.50219
	8.249		0		0.000115		-0.50204
	8.266		0		0		-0.50202
	8.283		0		0.000259		-0.50197
	8.3		0		0		-0.5021
	8.316		0		0		-0.50206
	8.333		0		0		-0.5022
	8.349		0		0		-0.50221
	8.367		0		0		-0.50209
	8.382		0		0		-0.50205
	8.4		0		0		-0.50198
	8.417		0		0		-0.50209
	8.433		0		0		-0.50232
	8.449		0		0.00046		-0.5022
	8.466		0		0.001354		-0.50207
	8.483		0		0		-0.50194
	8.499		0		0		-0.50203
	8.517		0		0.000627		-0.50212
	8.532		0		0.000557		-0.50229
	8.55		0		0		-0.50217
	8.567		0		0		-0.50207
	8.582		0		0		-0.5019
	8.6		0		0.00105		-0.50206
	8.617		0		0		-0.5022
	8.632		0		0		-0.50231
	8.65		0		0.001523		-0.50223
	8.666		0		0		-0.50201
	8.683		0		0		-0.50193
	8.699		0		0.000962		-0.502
	8.717		0		0.000604		-0.50214
	8.733		0		0		-0.50219
	8.749		0		0		-0.50201
	8.768		0		0		-0.50213
	8.782		0		0		-0.50194
	8.799		0		0		-0.502
	8.817		0		0.000691		-0.50223
	8.833		0		0.001264		-0.50218
	8.85		0		0.000336		-0.5022
	8.866		0		0.000214		-0.50205
	8.882		0		0.000922		-0.50193
	8.9		0		0.000571		-0.50206
	8.917		0		0.000248		-0.50216
	8.932		0		0		-0.50241
	8.95		0		0		-0.50231
	8.967		0		0		-0.50206
	8.983		0		0.000988		-0.50213
	9		0		0		-0.50192
	9.017		0		0.000697		-0.50219
	9.033		0		0.000741		-0.50229
	9.049		0		0		-0.50223
	9.067		0		0		-0.50218
	9.083		0		0.000186		-0.50178
	9.1		0		0		-0.502
	9.117		0		0.00028		-0.50195
	9.133		0		0		-0.50222
	9.15		0		0		-0.50227
	9.166		0		0		-0.50206
	9.183		0		0.001237		-0.50202
	9.201		0		0		-0.50186
	9.218		0		0.001367		-0.50218
	9.232		0		0		-0.50229
	9.249		0		0		-0.50208
	9.267		0		0.000684		-0.502
	9.282		0		0		-0.50181
	9.299		0		0		-0.50197
	9.317		0		0		-0.50209
	9.332		0		0		-0.50218
	9.349		0		0.000558		-0.50222
	9.367		0		0		-0.50203
	9.383		0		0.000104		-0.50194
	9.399		0		0		-0.50196
	9.418		0		0		-0.50222
	9.433		0		0.000802		-0.50225
	9.449		0		0		-0.50223
	9.466		0		0		-0.50207
	9.482		0		0		-0.5019
	9.5		0		0		-0.50209
	9.517		0		1.43e-05		-0.5021
	9.533		0		0		-0.50224
	9.55		0		0.000127		-0.5022
	9.567		0		0		-0.50194
	9.582		0		0.000135		-0.50197
	9.599		0		0		-0.50198
	9.616		0		0		-0.50212
	9.633		0		0		-0.50243
	9.65		0		0		-0.50217
	9.667		0		0.001527		-0.5021
	9.683		0		0.000374		-0.50201
	9.7		0		0		-0.50204
	9.716		0		0		-0.50229
	9.732		0		0.001051		-0.50236
	9.749		0		0		-0.50222
	9.767		0		0.00023		-0.50206
	9.782		0		0.000186		-0.50202
	9.8		0		0		-0.50205
	9.816		0		0		-0.5021
	9.833		0		0.00099		-0.50214
	9.85		0		0		-0.50229
	9.866		0		0		-0.50203
	9.883		0		0		-0.50197
	9.9		0		0.000223		-0.50211
	9.916		0		0		-0.50224
	9.932		0		0		-0.50228
	9.95		0		0		-0.50225
	9.966		0		0		-0.50214
	9.983		0		0		-0.50195
	10		0		0		-0.50194
	10.016		0		0		-0.50217
	10.033		0		0.000877		-0.50224
	10.05		0		0.000697		-0.5021
	10.067		0		0		-0.502
	10.083		0		0		-0.50194
	10.1		0		0		-0.50204
	10.117		0		0		-0.5021
	10.132		0		0.0001		-0.50229
	10.15		0		0		-0.50223
	10.167		0		0		-0.50199
	10.183		0		0		-0.50206
	10.2		0		0		-0.50207
	10.216		0		0		-0.50215
	10.232		0		0		-0.50231
	10.25		0		0		-0.50221
	10.266		0		0.000612		-0.50208
	10.283		0		0		-0.50189
	10.299		0		0.000597		-0.50196
	10.316		0		0		-0.50207
	10.333		0		0		-0.50227
	10.349		0		0		-0.50223
	10.367		0		0.000965		-0.50214
	10.382		0		0		-0.50194
	10.4		0		0		-0.50203
	10.416		0		0		-0.50211
	10.432		0		0		-0.50227
	10.45		0		0		-0.50207
	10.465		0		0.000564		-0.50204
	10.482		0		0		-0.50193
	10.5		0		0		-0.50202
	10.516		0		0		-0.50196
	10.532		0		0		-0.50217
	10.55		0		0		-0.5022
	10.566		0		0.000446		-0.50206
	10.583		0		0		-0.50193
	10.6		0		0		-0.50201
	10.617		0		0		-0.50214
	10.632		0		0.000334		-0.50228
	10.649		0		0		-0.50215
	10.666		0		0		-0.50214
	10.682		0		0.000432		-0.5019
	10.7		0		0		-0.50204
	10.717		0		0		-0.50207
	10.734		0		0.000439		-0.50217
	10.751		0		0		-0.50217
	10.767		0		0		-0.50206
	10.782		0		0.000689		-0.50183
	10.8		0		0.000738		-0.50198
	10.816		0		0.000818		-0.50206
	10.832		0		0		-0.50226
	10.851		0		0		-0.5021
	10.867		0		0.000107		-0.50221
	10.882		0		0		-0.50195
	10.9		0		0.000731		-0.50192
	10.917		0		0.000392		-0.50208
	10.932		0		0		-0.50221
	10.95		0		0.000254		-0.50215
	10.967		0		0.001134		-0.5021
	10.982		0		0		-0.50194
	11		0		0.000648		-0.50202
	11.017		0		0		-0.50204
	11.033		0		0		-0.50207
	11.05		0		0.000945		-0.50205
	11.067		0		5.41e-05		-0.50202
	11.083		0		0.001037		-0.5018
	11.1		0		0		-0.50189
	11.117		0		0		-0.50202
	11.132		0		6.42e-05		-0.50215
	11.149		0		0		-0.50214
	11.166		0		0		-0.50194
	11.183		0		0		-0.50186
	11.201		0		0		-0.50204
	11.216		0		0		-0.50211
	11.233		0		0		-0.50215
	11.25		0		0		-0.50207
	11.266		0		0.000316		-0.50203
	11.282		0		0.000328		-0.50186
	11.299		0		0		-0.5019
	11.317		0		0		-0.50205
	11.332		0		0		-0.50214
	11.349		0		0		-0.50213
	11.366		0		0		-0.50204
	11.383		0		0		-0.5019
	11.4		0		0.000979		-0.50191
	11.416		0		0		-0.50193
	11.433		0		0		-0.50208
	11.449		0		0		-0.50199
	11.467		0		0.000196		-0.5019
	11.482		0		0		-0.5019
	11.499		0		0		-0.50187
	11.516		0		0		-0.50198
	11.532		0		0		-0.50206
	11.549		0		0		-0.50211
	11.566		0		0.000677		-0.50186
	11.582		0		0.000648		-0.50173
	11.6		0		0		-0.50186
	11.617		0		0		-0.50202
	11.632		0		0.000158		-0.50202
	11.649		0		0		-0.50201
	11.666		0		0		-0.50189
	11.683		0		0.000107		-0.50176
	11.699		0		0.000633		-0.5018
	11.717		0		0		-0.5019
	11.734		0		0		-0.50202
	11.75		0		0		-0.5019
	11.766		0		0		-0.50195
	11.782		0		4.35e-05		-0.50181
	11.8		0		0		-0.50172
	11.816		0		0		-0.50186
	11.832		0		0		-0.50199
	11.851		0		0		-0.50199
	11.867		0		0.000724		-0.50194
	11.883		0		0		-0.50176
	11.9		0		0.000545		-0.50168
	11.916		0		0		-0.50184
	11.932		0		8.9e-05		-0.5018
	11.95		0		0.000584		-0.50192
	11.967		0		0		-0.50179
	11.982		0		0		-0.50161
	12		0		0.000492		-0.50153
	12.017		0		0		-0.50181
	12.032		0		0		-0.50179
	12.049		0		0.0005		-0.50182
	12.067		0		0.000446		-0.50174
	12.083		0		0		-0.50165
	12.1		0		0.000263		-0.50168
	12.117		0		0.000821		-0.50181
	12.133		0		0		-0.50194
	12.149		0		0		-0.50192
	12.166		0		0		-0.50175
	12.182		0		0		-0.50149
	12.199		0		0.00039		-0.5015
	12.217		0		0		-0.5018
	12.232		0		0.000179		-0.50196
	12.249		0		9.25e-05		-0.50181
	12.266		0		0.001339		-0.50175
	12.282		0		0.000397		-0.50153
	12.3		0		0		-0.50154
	12.316		0		0.000612		-0.50172
	12.333		0		0.000429		-0.50202
	12.35		0		0		-0.50188
	12.367		0		0.000143		-0.50169
	12.383		0		0		-0.50148
	12.399		0		0		-0.50165
	12.416		0		0		-0.50156
	12.434		0		0.000252		-0.50175
	12.449		0		0.000365		-0.50184
	12.467		0		0		-0.50165
	12.482		0		0.000286		-0.50148
	12.499		0		0		-0.50158
	12.517		0		0		-0.50165
	12.532		0		0		-0.50181
	12.55		0		8.2e-06		-0.50192
	12.566		0		0.000275		-0.50174
	12.583		0		0.000634		-0.50144
	12.6		0		0		-0.5016
	12.617		0		0.001462		-0.50166
	12.633		0		0		-0.50186
	12.65		0		0		-0.50177
	12.666		0		0.00046		-0.50169
	12.683		0		0		-0.50157
	12.7		0		0		-0.50161
	12.716		0		0.002031		-0.50172
	12.733		0		0.00018		-0.50184
	12.75		0		0		-0.50175
	12.766		0		0		-0.50173
	12.782		0		0		-0.50145
	12.799		0		0		-0.50156
	12.817		0		0		-0.50168
	12.833		0		0		-0.50193
	12.85		0		9.07e-06		-0.50177
	12.867		0		8.37e-05		-0.50167
	12.882		0		0.001081		-0.50144
	12.9		0		0		-0.50144
	12.916		0		0		-0.50157
	12.933		0		0		-0.5016
	12.949		0		0		-0.50168
	12.967		0		0		-0.50156
	12.982		0		0		-0.5015
	12.999		0		0.000155		-0.50153
	13.016		0		0		-0.50168
	13.032		0		0		-0.50186
	13.05		0		0		-0.50177
	13.067		0		0		-0.5016
	13.082		0		0		-0.50153
	13.1		0		0		-0.50152
	13.117		0		0		-0.50153
	13.134		0		0.000468		-0.50173
	13.15		0		0.000107		-0.50167
	13.166		0		0		-0.50162
	13.182		0		0		-0.50144
	13.2		0		0		-0.50147
	13.217		0		0		-0.50157
	13.232		0		0		-0.50169
	13.25		0		0.000974		-0.5018
	13.267		0		0		-0.50155
	13.283		0		0		-0.50136
	13.299		0		0		-0.50148
	13.316		0		0		-0.50158
	13.333		0		0		-0.50166
	13.349		0		2.1e-05		-0.50165
	13.366		0		0.000483		-0.50158
	13.384		0		0		-0.50157
	13.399		0		0.000798		-0.50152
	13.417		0		0.000316		-0.50167
	13.432		0		0.001271		-0.50175
	13.449		0		0.00137		-0.50158
	13.466		0		0		-0.50157
	13.482		0		0		-0.50135
	13.5		0		0		-0.50156
	13.519		0		0.000214		-0.50173
	13.532		0		0		-0.5017
	13.55		0		0		-0.50181
	13.566		0		0		-0.50157
	13.582		0		0		-0.50157
	13.6		0		0.00032		-0.50143
	13.617		0		0		-0.50162
	13.633		0		0.000158		-0.50166
	13.65		0		0		-0.50171
	13.666		0		0		-0.50147
	13.683		0		0		-0.50142
	13.7		0		0		-0.50156
	13.716		0		0.000979		-0.50164
	13.732		0		0		-0.50178
	13.75		0		0		-0.5017
	13.767		0		0		-0.50152
	13.782		0		0		-0.5014
	13.8		0		0.00101		-0.5015
	13.817		0		0		-0.50154
	13.832		0		0.00066		-0.50169
	13.85		0		0		-0.5016
	13.866		0		0		-0.50144
	13.883		0		0		-0.50138
	13.899		0		0		-0.50127
	13.917		0		0.000475		-0.50148
	13.932		0		0		-0.5015
	13.95		0		0.000361		-0.50162
	13.966		0		0.000296		-0.50158
	13.982		0		0.001074		-0.50157
	13.999		0		0		-0.50153
	14.017		0		0.001185		-0.5016
	14.032		0		0		-0.50173
	14.049		0		0.002026		-0.50181
	14.066		0		0.000276		-0.50153
	14.082		0		0		-0.50147
	14.099		0		5.57e-05		-0.5014
	14.116		0		6.6e-06		-0.50157
	14.133		0		0		-0.50161
	14.15		0		0.001642		-0.50158
	14.167		0		0.001058		-0.50144
	14.182		0		0.001265		-0.50132
	14.199		0		0		-0.50144
	14.217		0		0		-0.50154
	14.232		0		0.000159		-0.50157
	14.25		0		0.000738		-0.50154
	14.267		0		0.000307		-0.50145
	14.282		0		0		-0.5014
	14.3		0		0.000949		-0.50137
	14.316		0		0		-0.50145
	14.332		0		0		-0.5016
	14.349		0		0		-0.50147
	14.367		0		0		-0.5014
	14.382		0		0.001045		-0.5014
	14.4		0		0		-0.50141
	14.417		0		0		-0.50144
	14.432		0		0.00018		-0.50165
	14.449		0		0		-0.50172
	14.467		0		0		-0.5014
	14.482		0		0		-0.5013
	14.499		0		0		-0.50129
	14.517		0		0		-0.50144
	14.532		0		0.000523		-0.50159
	14.55		0		0.000451		-0.50157
	14.567		0		0		-0.5014
	14.582		0		0		-0.50128
	14.599		0		0		-0.50136
	14.616		0		0.000446		-0.50139
	14.632		0		0		-0.50149
	14.649		0		0.000662		-0.50161
	14.667		0		0.000534		-0.50155
	14.682		0		0		-0.50129
	14.7		0		0		-0.50142
	14.716		0		0.000599		-0.50158
	14.732		0		0		-0.50158
	14.749		0		0		-0.50152
	14.767		0		0		-0.50138
	14.782		0		0		-0.50127
	14.8		0		0.001295		-0.50134
	14.817		0		0		-0.50137
	14.833		0		0		-0.50159
	14.85		0		0		-0.50152
	14.867		0		0.000302		-0.50144
	14.883		0		0		-0.50124
	14.9		0		0		-0.5014
	14.916		0		0.000379		-0.50146
	14.933		0		0		-0.50153
	14.95		0		0		-0.5017
	14.967		0		0.000381		-0.50148
	14.982		0		0.000749		-0.50135
	15		0		0		-0.50129
	15.016		0		0		-0.50157
	15.033		0		0.000362		-0.50151
	15.049		0		0		-0.50155
	15.067		0		0.000846		-0.50143
	15.083		0		0.000502		-0.50128
	15.099		0		0.000328		-0.5014
	15.117		0		0.001036		-0.50158
	15.132		0		0.000447		-0.5015
	15.15		0		0		-0.50152
	15.167		0		0.00033		-0.50149
	15.182		0		0		-0.50129
	15.2		0		0		-0.50128
	15.216		0		0		-0.50145
	15.232		0		0.00043		-0.50159
	15.25		0		0.000437		-0.5016
	15.266		0		0		-0.50141
	15.283		0		0.000657		-0.50124
	15.299		0		0		-0.50128
	15.316		0		0		-0.50133
	15.333		0		0		-0.50148
	15.35		0		0.000109		-0.50161
	15.366		0		0		-0.5015
	15.382		0		0		-0.50128
	15.4		0		0		-0.50151
	15.416		0		0		-0.50157
	15.432		0		0.001066		-0.50157
	15.449		0		0		-0.50157
	15.466		0		0.000835		-0.5014
	15.483		0		0.000979		-0.50128
	15.5		0		0.000367		-0.50139
	15.516		0		0		-0.50148
	15.533		0		0		-0.50153
	15.55		0		0		-0.5015
	15.567		0		0		-0.50142
	15.583		0		0		-0.5013
	15.6		0		0		-0.50127
	15.616		0		0		-0.5014
	15.633		0		0		-0.50168
	15.649		0		0		-0.50158
	15.667		0		0.000623		-0.50148
	15.682		0		0		-0.50128
	15.7		0		0		-0.50131
	15.716		0		0		-0.50136
	15.733		0		0		-0.5014
	15.75		0		0		-0.50153
	15.767		0		0.001088		-0.50126
	15.783		0		0.000677		-0.50114
	15.799		0		0		-0.5013
	15.817		0		0.000172		-0.50126
	15.832		0		0		-0.50158
	15.85		0		0		-0.50153
	15.866		0		0		-0.5014
	15.882		0		0.000444		-0.50134
	15.899		0		0		-0.50136
	15.917		0		0.000352		-0.50146
	15.932		0		2.46e-05		-0.50155
	15.95		0		0		-0.50152
	15.967		0		0		-0.50132
	15.983		0		0.000864		-0.5013
	15.999		0		0		-0.50129
	16.018		0		0		-0.50152
	16.033		0		0.000326		-0.50166
	16.049		0		0		-0.50151
	16.066		0		0		-0.50151
	16.082		0		0		-0.50121
	16.1		0		0		-0.50139
	16.117		0		0.000763		-0.5015
	16.133		0		0		-0.50152
	16.151		0		0		-0.50145
	16.166		0		0.001065		-0.50148
	16.182		0		0.001426		-0.50121
	16.2		0		0		-0.50132
	16.216		0		0.000538		-0.5013
	16.232		0		0.000273		-0.50157
	16.25		0		0		-0.50154
	16.266		0		0		-0.50144
	16.282		0		0		-0.50129
	16.299		0		0		-0.50135
	16.317		0		0		-0.5014
	16.333		0		0		-0.50157
	16.349		0		6.35e-05		-0.50162
	16.367		0		0.001323		-0.5015
	16.383		0		0		-0.50127
	16.399		0		0		-0.50124
	16.416		0		0		-0.50131
	16.432		0		0.001832		-0.50159
	16.45		0		0		-0.50153
	16.466		0		0		-0.50146
	16.483		0		0		-0.50127
	16.5		0		0		-0.50128
	16.516		0		0		-0.50137
	16.533		0		0		-0.50158
	16.55		0		9.31e-05		-0.50158
	16.567		0		0		-0.50144
	16.582		0		0.000187		-0.50129
	16.599		0		0		-0.50136
	16.617		0		0		-0.50143
	16.632		0		0		-0.50168
	16.65		0		0		-0.5015
	16.667		0		0		-0.50148
	16.682		0		0		-0.50115
	16.7		0		0.000577		-0.50121
	16.716		0		0		-0.50139
	16.732		0		0		-0.50149
	16.749		0		0		-0.5015
	16.768		0		0		-0.50152
	16.784		0		0		-0.5013
	16.801		0		0		-0.50132
	16.817		0		0		-0.50149
	16.832		0		0		-0.5014
	16.849		0		0		-0.50146
	16.867		0		0.000849		-0.50133
	16.883		0		2.8e-05		-0.50126
	16.899		0		0		-0.50131
	16.916		0		0		-0.5014
	16.932		0		0		-0.50157
	16.95		0		0		-0.50153
	16.966		0		1.43e-05		-0.50151
	16.983		0		0		-0.50129
	17		0		0		-0.50126
	17.016		0		0		-0.50135
	17.033		0		0		-0.50142
	17.049		0		0		-0.50149
	17.066		0		0		-0.50128
	17.082		0		0		-0.50132
	17.1		0		0		-0.50124
	17.116		0		0		-0.50129
	17.133		0		5.57e-05		-0.50148
	17.15		0		5.7e-05		-0.50156
	17.166		0		0		-0.50143
	17.182		0		0		-0.50121
	17.199		0		0		-0.50118
	17.218		0		0		-0.50132
	17.233		0		0		-0.5014
	17.249		0		0		-0.50153
	17.266		0		0		-0.50139
	17.282		0		0		-0.50119
	17.3		0		0		-0.50128
	17.317		0		0		-0.50137
	17.333		0		0.000813		-0.5014
	17.35		0		0		-0.5014
	17.368		0		0.000122		-0.50147
	17.384		0		0		-0.50128
	17.4		0		0		-0.50128
	17.417		0		0		-0.50128
	17.432		0		0		-0.50146
	17.45		0		0		-0.50152
	17.466		0		0		-0.50128
	17.483		0		0		-0.5012
	17.5		0		0		-0.50128
	17.516		0		0		-0.50141
	17.532		0		0		-0.50155
	17.55		0		0		-0.50158
	17.567		0		0		-0.50148
	17.583		0		0		-0.50124
	17.6		0		0		-0.50114
	17.616		0		0		-0.50131
	17.633		0		0		-0.50135
	17.649		0		0		-0.50128
	17.666		0		0.000126		-0.50133
	17.683		0		0		-0.50109
	17.699		0		0		-0.50112
	17.717		0		0		-0.50137
	17.733		0		0		-0.50138
	17.75		0		0		-0.50152
	17.767		0		0.000547		-0.50136
	17.782		0		0		-0.50131
	17.799		0		0.000517		-0.50115
	17.816		0		0		-0.50124
	17.832		0		0		-0.50155
	17.849		0		0		-0.50151
	17.867		0		0		-0.50138
	17.883		0		0		-0.50129
	17.9		0		0		-0.50127
	17.917		0		0		-0.50142
	17.932		0		0		-0.50158
	17.95		0		0		-0.50158
	17.967		0		0.000529		-0.50131
	17.983		0		0.000423		-0.50131
	18		0		0		-0.50138
	18.017		0		0.000756		-0.50151
	18.033		0		0.000871		-0.50168
	18.049		0		0		-0.50166
	18.067		0		0.000211		-0.50156
	18.082		0		0		-0.50142
	18.1		0		0		-0.50136
	18.117		0		0		-0.50143
	18.132		0		0.000223		-0.50161
	18.15		0		0		-0.50167
	18.166		0		0.000337		-0.50151
	18.183		0		0		-0.50136
	18.201		0		0		-0.50132
	18.216		0		0		-0.50142
	18.233		0		0		-0.50156
	18.25		0		0		-0.50168
	18.267		0		0.001469		-0.50149
	18.283		0		0		-0.50135
	18.299		0		0		-0.5013
	18.317		0		0.00149		-0.5014
	18.333		0		0		-0.5015
	18.349		0		0.001299		-0.50154
	18.366		0		0		-0.50134
	18.382		0		0		-0.50115
	18.399		0		0		-0.50128
	18.416		0		0		-0.50133
	18.432		0		0		-0.50145
	18.449		0		6.63e-05		-0.50151
	18.467		0		0		-0.50138
	18.484		0		0		-0.50139
	18.499		0		0.000748		-0.50138
	18.517		0		0		-0.50128
	18.532		0		0		-0.50161
	18.549		0		0		-0.50156
	18.567		0		0		-0.50138
	18.583		0		0		-0.50127
	18.6		0		0.000413		-0.50123
	18.617		0		0		-0.50125
	18.632		0		0.000302		-0.5014
	18.65		0		0		-0.50148
	18.667		0		0		-0.50143
	18.684		0		0		-0.50124
	18.699		0		0		-0.50132
	18.716		0		0		-0.50148
	18.732		0		0		-0.50152
	18.75		0		5.57e-05		-0.5016
	18.767		0		0		-0.50142
	18.783		0		0		-0.50125
	18.8		0		0		-0.50119
	18.816		0		0		-0.5014
	18.832		0		0		-0.5015
	18.85		0		0		-0.50161
	18.866		0		0.001093		-0.50134
	18.883		0		0		-0.50134
	18.9		0		0.000556		-0.50126
	18.917		0		0		-0.50128
	18.933		0		0		-0.50151
	18.949		0		0		-0.50148
	18.967		0		0.000339		-0.50135
	18.983		0		0		-0.50119
	19		0		0		-0.50117
	19.017		0		0		-0.5013
	19.033		0		0		-0.50146
	19.05		0		0		-0.50145
	19.066		0		0		-0.50133
	19.082		0		0		-0.50112
	19.1		0		0		-0.50129
	19.117		0		0		-0.50128
	19.132		0		0		-0.50144
	19.149		0		0		-0.50143
	19.167		0		0		-0.50127
	19.184		0		0		-0.50127
	19.201		0		0		-0.50126
	19.218		0		0		-0.5015
	19.232		0		0		-0.50152
	19.249		0		0		-0.50162
	19.266		0		0		-0.50147
	19.283		0		0		-0.50119
	19.3		0		0		-0.50135
	19.317		0		0		-0.50137
	19.332		0		0		-0.50155
	19.35		0		0.001252		-0.50144
	19.367		0		0		-0.50132
	19.384		0		0		-0.50129
	19.401		0		0		-0.50122
	19.418		0		0		-0.50133
	19.433		0		0		-0.50144
	19.45		0		0		-0.50143
	19.466		0		0		-0.50154
	19.484		0		0		-0.5013
	19.499		0		0		-0.50111
	19.517		0		8.2e-06		-0.50129
	19.532		0		0.000562		-0.50147
	19.55		0		0.000607		-0.50153
	19.566		0		0		-0.50121
	19.583		0		0		-0.50115
	19.599		0		0		-0.50118
	19.616		0		0.000983		-0.50143
	19.633		0		0.000223		-0.50148
	19.651		0		0		-0.50148
	19.667		0		0.001032		-0.50131
	19.683		0		0		-0.5012
	19.699		0		0		-0.50119
	19.717		0		0		-0.50143
	19.733		0		0.00033		-0.50149
	19.75		0		0		-0.5014
	19.766		0		0		-0.50143
	19.784		0		0		-0.50128
	19.8		0		0.000907		-0.5012
	19.817		0		0		-0.5014
	19.832		0		0		-0.50153
	19.85		0		0.000123		-0.5014
	19.867		0		0.000868		-0.50147
	19.884		0		0		-0.50119
	19.9		0		0		-0.50129
	19.916		0		0		-0.50141
	19.932		0		0		-0.50147
	19.95		0		0		-0.50164
	19.966		0		0		-0.50136
	19.983		0		9.66e-05		-0.50137
	20		0		0.001483		-0.50116
	20.017		0		0		-0.50133
	20.032		0		0		-0.50152
	20.049		0		0		-0.50157
	20.067		0		0		-0.50144
	20.083		0		0		-0.50125
	20.1		0		2.84e-05		-0.50122
	20.117		0		0		-0.50144
	20.132		0		0.000541		-0.50155
	20.149		0		0		-0.50157
	20.166		0		0		-0.50148
	20.184		0		0		-0.50136
	20.2		0		0		-0.50138
	20.217		0		0		-0.50159
	20.232		0		0.000266		-0.50151
	20.25		0		0		-0.50166
	20.267		0		0		-0.50151
	20.282		0		0		-0.50129
	20.3		0		0		-0.50137
	20.316		0		0		-0.5014
	20.333		0		0.00046		-0.50148
	20.349		0		0		-0.50153
	20.367		0		0		-0.50148
	20.382		0		0		-0.5014
	20.399		0		0		-0.50126
	20.416		0		0		-0.5014
	20.432		0		0		-0.5016
	20.449		0		0.000266		-0.5017
	20.466		0		0		-0.5014
	20.482		0		0		-0.50132
	20.5		0		0		-0.50151
	20.517		0		0		-0.50144
	20.532		0		0		-0.50152
	20.55		0		0		-0.50147
	20.566		0		0		-0.50133
	20.583		0		0		-0.50133
	20.599		0		0		-0.50143
	20.616		0		0		-0.50152
	20.632		0		3.54e-05		-0.5017
	20.65		0		0		-0.50166
	20.666		0		0		-0.50148
	20.682		0		0		-0.50148
	20.7		0		0		-0.5014
	20.717		0		0		-0.50136
	20.732		0		0		-0.50154
	20.75		0		0		-0.50159
	20.767		0		0		-0.5016
	20.783		0		0		-0.50145
	20.8		0		0		-0.5014
	20.818		0		0		-0.50146
	20.834		0		0		-0.50155
	20.85		0		0		-0.50155
	20.867		0		0		-0.50151
	20.883		0		0		-0.50139
	20.9		0		0.000141		-0.50149
	20.916		0		0		-0.50147
	20.933		0		0		-0.50154
	20.949		0		0		-0.50165
	20.967		0		0		-0.50153
	20.982		0		0		-0.50135
	21		0		0.00055		-0.50142
	21.017		0		0.000447		-0.50148
	21.032		0		0		-0.5016
	21.05		0		0		-0.50158
	21.066		0		0		-0.50141
	21.082		0		0		-0.50137
	21.099		0		0		-0.5013
	21.116		0		0		-0.50148
	21.133		0		0		-0.50146
	21.149		0		0		-0.50153
	21.167		0		0		-0.50146
	21.183		0		0		-0.50132
	21.199		0		0		-0.50124
	21.218		0		0		-0.50151
	21.234		0		0		-0.5016
	21.249		0		0		-0.50164
	21.266		0		0		-0.50155
	21.282		0		0		-0.50136
	21.299		0		0		-0.50144
	21.318		0		0		-0.50136
	21.333		0		0		-0.50148
	21.35		0		0		-0.5016
	21.366		0		0		-0.50157
	21.382		0		0		-0.50128
	21.4		0		0		-0.50139
	21.417		0		0		-0.50139
	21.434		0		0		-0.50159
	21.45		0		0		-0.50146
	21.466		0		0		-0.50141
	21.482		0		0		-0.50132
	21.499		0		0		-0.50124
	21.516		0		0		-0.50144
	21.533		0		0		-0.50165
	21.549		0		0.000842		-0.50152
	21.566		0		0		-0.50144
	21.583		0		0		-0.5014
	21.6		0		0		-0.50128
	21.616		0		0		-0.5014
	21.633		0		0		-0.50165
	21.649		0		0		-0.50155
	21.666		0		0		-0.50161
	21.682		0		0		-0.50144
	21.7		0		0		-0.50125
	21.716		0		0		-0.5014
	21.734		0		0.000657		-0.50151
	21.749		0		0		-0.50152
	21.767		0		0		-0.50139
	21.782		0		0		-0.50123
	21.799		0		0		-0.50135
	21.817		0		0		-0.50145
	21.833		0		0		-0.50146
	21.85		0		0		-0.50157
	21.867		0		0		-0.50161
	21.883		0		0		-0.50136
	21.9		0		0		-0.50126
	21.916		0		0		-0.50142
	21.935		0		0		-0.50164
	21.951		0		2.79e-05		-0.50156
	21.968		0		0		-0.50151
	21.982		0		0		-0.5013
	21.999		0		0		-0.50139
	22.016		0		0		-0.5014
	22.034		0		0		-0.50153
	22.049		0		0		-0.50156
	22.067		0		0		-0.50135
	22.082		0		0		-0.50133
	22.1		0		0		-0.5014
	22.117		0		0		-0.50144
	22.133		0		0		-0.50141
	22.149		0		0		-0.50148
	22.167		0		0		-0.50152
	22.183		0		0		-0.5014
	22.2		0		0		-0.50127
	22.216		0		0		-0.50148
	22.234		0		0		-0.50158
	22.25		0		0.000193		-0.50158
	22.267		0		0		-0.5015
	22.282		0		0.000158		-0.50129
	22.3		0		0.000771		-0.50128
	22.316		0		0		-0.50137
	22.334		0		0		-0.50149
	22.349		0		0		-0.50161
	22.367		0		0		-0.50149
	22.384		0		0.00026		-0.50129
	22.401		0		0		-0.50119
	22.417		0		0		-0.50133
	22.434		0		0		-0.5014
	22.449		0		0		-0.50149
	22.466		0		0		-0.50149
	22.482		0		0		-0.50132
	22.501		0		0		-0.50124
	22.517		0		0.000481		-0.50126
	22.534		0		0.000698		-0.50154
	22.55		0		0.001051		-0.50156
	22.567		0		0		-0.50156
	22.583		0		0		-0.50128
	22.6		0		0		-0.50134
	22.618		0		0		-0.50128
	22.636		0		0		-0.50157
	22.649		0		0		-0.50166
	22.666		0		0.000573		-0.50144
	22.683		0		0		-0.50134
	22.7		0		0		-0.50138
	22.716		0		0		-0.50146
	22.733		0		0		-0.50144
	22.75		0		0		-0.50164
	22.767		0		0		-0.50143
	22.782		0		0		-0.50121
	22.799		0		0		-0.50132
	22.817		0		0		-0.50143
	22.834		0		0		-0.50144
	22.849		0		0		-0.50159
	22.867		0		0		-0.50149
	22.883		0		0		-0.50131
	22.9		0		0		-0.50126
	22.916		0		0		-0.50141
	22.933		0		0		-0.50152
	22.95		0		0		-0.50157
	22.967		0		0		-0.50145
	22.983		0		0		-0.50137
	22.999		0		0		-0.50133
	23.016		0		0		-0.50128
	23.033		0		0		-0.50147
	23.05		0		0		-0.50153
	23.066		0		0		-0.50152
	23.082		0		0.000108		-0.5013
	23.1		0		0		-0.50128
	23.117		0		0		-0.5014
	23.133		0		0		-0.50152
	23.15		0		0		-0.50155
	23.166		0		0		-0.50152
	23.183		0		0		-0.50133
	23.2		0		0		-0.50137
	23.217		0		0		-0.5014
	23.233		0		0		-0.5016
	23.25		0		0		-0.50169
	23.266		0		0		-0.50152
	23.283		0		0		-0.50128
	23.299		0		0		-0.50129
	23.317		0		4.02e-05		-0.50136
	23.333		0		0		-0.50148
	23.349		0		0		-0.50163
	23.367		0		0		-0.50144
	23.384		0		0		-0.50127
	23.4		0		0		-0.50116
	23.416		0		0		-0.50156
	23.434		0		0		-0.50161
	23.45		0		0		-0.50173
	23.466		0		0		-0.50148
	23.483		0		0		-0.50137
	23.5		0		0		-0.50136
	23.516		0		0		-0.50149
	23.534		0		0		-0.50152
	23.549		0		0		-0.50162
	23.566		0		0		-0.50149
	23.585		0		0		-0.50134
	23.601		0		0		-0.50129
	23.618		0		0.00046		-0.50146
	23.634		0		0		-0.50157
	23.65		0		0		-0.50148
	23.666		0		0		-0.50145
	23.683		0		0.000412		-0.50141
	23.7		0		0		-0.50129
	23.716		0		0		-0.50138
	23.733		0		0		-0.50154
	23.749		0		0		-0.50152
	23.766		0		0.000987		-0.50154
	23.783		0		0		-0.50133
	23.8		0		0.000655		-0.50124
	23.817		0		0		-0.50136
	23.835		0		0		-0.50146
	23.851		0		0		-0.50158
	23.868		0		0		-0.50143
	23.882		0		0		-0.50136
	23.899		0		0		-0.50121
	23.917		0		0		-0.5014
	23.934		0		0		-0.50148
	23.949		0		0		-0.50152
	23.966		0		0		-0.50138
	23.984		0		0		-0.5013
	24		0		0		-0.50138
	24.016		0		0		-0.50142
	24.033		0		0		-0.50159
	24.049		0		0		-0.50156
	24.066		0		0		-0.50152
	24.083		0		0.000453		-0.50124
	24.099		0		0		-0.5013
	24.116		0		0		-0.50139
	24.133		0		0		-0.50148
	24.15		0		0		-0.50144
	24.166		0		0		-0.50144
	24.182		0		0		-0.50138
	24.2		0		0		-0.50129
	24.216		0		0		-0.50128
	24.234		0		0		-0.50157
	24.25		0		0		-0.50144
	24.266		0		0		-0.50126
	24.284		0		0		-0.50128
	24.299		0		0		-0.50115
	24.317		0		0		-0.50133
	24.333		0		0		-0.50141
	24.349		0		0		-0.50137
	24.367		0		0		-0.50132
	24.383		0		0		-0.50124
	24.4		0		0		-0.50119
	24.416		0		0		-0.50132
	24.434		0		0		-0.50133
	24.45		0		0		-0.50148
	24.466		0		0		-0.50123
	24.482		0		0		-0.50125
	24.499		0		0		-0.50107
	24.516		0		0		-0.50132
	24.533		0		0		-0.50134
	24.55		0		0.000151		-0.50131
	24.567		0		0		-0.50127
	24.585		0		0		-0.50112
	24.6		0		0		-0.5011
	24.617		0		0		-0.50132
	24.634		0		0		-0.50143
	24.65		0		0		-0.50136
	24.667		0		0		-0.50127
	24.682		0		0		-0.50111
	24.7		0		0		-0.50111
	24.717		0		0		-0.50114
	24.733		0		0.000482		-0.50123
	24.75		0		0		-0.50123
	24.766		0		0		-0.50114
	24.783		0		0		-0.50096
	24.8		0		0.000497		-0.50103
	24.816		0		0		-0.50104
	24.833		0		0		-0.50117
	24.849		0		0		-0.50112
	24.867		0		0.000384		-0.50123
	24.883		0		0		-0.50113
	24.901		0		0.000328		-0.50101
	24.917		0		0		-0.50112
	24.934		0		0.00026		-0.5014
	24.95		0		0		-0.50118
	24.966		0		0		-0.50115
	24.982		0		7.9e-05		-0.50095
	25		0		0		-0.5009
	25.016		0		0		-0.50112
	25.034		0		0		-0.50118
	25.05		0		0.000159		-0.50119
	25.066		0		0.000328		-0.50119
	25.083		0		0		-0.50104
	25.099		0		0		-0.50086
	25.116		0		0		-0.50106
	25.133		0		0		-0.50109
	25.15		0		0		-0.50117
	25.168		0		0		-0.50107
	25.184		0		0.000371		-0.50098
	25.199		0		0.000521		-0.50084
	25.216		0		0		-0.50089
	25.233		0		0.000309		-0.50094
	25.25		0		0		-0.5011
	25.266		0		0		-0.50098
	25.283		0		0		-0.50088
	25.299		0		0		-0.50086
	25.316		0		0		-0.501
	25.333		0		0		-0.50105
	25.35		0		0		-0.50105
	25.366		0		0		-0.5009
	25.383		0		0		-0.50083
	25.399		0		0		-0.50082
	25.417		0		0		-0.50086
	25.434		0		0		-0.50099
	25.449		0		0		-0.50109
	25.467		0		0		-0.50101
	25.484		0		0		-0.50082
	25.5		0		0		-0.5008
	25.516		0		0		-0.50086
	25.534		0		0.000747		-0.50099
	25.55		0		0		-0.50098
	25.567		0		0		-0.50099
	25.582		0		0		-0.50072
	25.599		0		0		-0.50074
	25.616		0		0		-0.50083
	25.634		0		0		-0.50086
	25.65		0		0		-0.50104
	25.666		0		0		-0.50097
	25.684		0		0		-0.50073
	25.699		0		0		-0.50066
	25.717		0		0		-0.50079
	25.734		0		0.000351		-0.50092
	25.749		0		0		-0.50092
	25.768		0		0		-0.50091
	25.784		0		0		-0.50082
	25.8		0		0		-0.50062
	25.816		0		0		-0.50075
	25.834		0		0		-0.50099
	25.849		0		0		-0.50099
	25.866		0		0.001132		-0.50081
	25.884		0		0		-0.50078
	25.9		0		0		-0.50055
	25.918		0		0		-0.5009
	25.934		0		0		-0.50086
	25.95		0		0		-0.50103
	25.966		0		0		-0.50083
	25.983		0		0		-0.5007
	26.001		0		0.000254		-0.50061
	26.018		0		0.00011		-0.50074
	26.034		0		0.000302		-0.50096
	26.05		0		0		-0.50094
	26.066		0		0		-0.5009
	26.084		0		0		-0.50076
	26.099		0		0.000488		-0.50071
	26.117		0		0		-0.50086
	26.134		0		0		-0.50086
	26.15		0		0		-0.50086
	26.167		0		0		-0.50091
	26.184		0		6.15e-05		-0.50063
	26.2		0		0		-0.5006
	26.217		0		0		-0.5007
	26.233		0		0.000201		-0.50081
	26.25		0		0		-0.50074
	26.267		0		0		-0.50079
	26.283		0		0		-0.50061
	26.299		0		0		-0.5006
	26.317		0		0		-0.50059
	26.333		0		0		-0.50071
	26.35		0		0		-0.501
	26.367		0		0.000532		-0.50074
	26.383		0		0		-0.50054
	26.4		0		0		-0.50046
	26.416		0		0		-0.50061
	26.434		0		0		-0.50066
	26.451		0		0		-0.50071
	26.468		0		0		-0.50063
	26.484		0		0		-0.50055
	26.5		0		0		-0.50041
	26.516		0		0		-0.50054
	26.534		0		0		-0.50068
	26.549		0		0		-0.50076
	26.566		0		0.000662		-0.50056
	26.583		0		0.000713		-0.50056
	26.6		0		0.000299		-0.50043
	26.616		0		0.000697		-0.5005
	26.633		0		0		-0.50057
	26.65		0		0		-0.50068
	26.666		0		0.000362		-0.50066
	26.684		0		0		-0.50042
	26.699		0		0		-0.50032
	26.716		0		0		-0.50041
	26.734		0		0		-0.50058
	26.749		0		0		-0.50053
	26.766		0		0.000599		-0.50062
	26.784		0		0		-0.50033
	26.8		0		0		-0.50033
	26.816		0		0		-0.50045
	26.834		0		0.000452		-0.50062
	26.85		0		0		-0.50055
	26.867		0		0.00053		-0.50043
	26.885		0		0		-0.50022
	26.899		0		0.000255		-0.5002
	26.916		0		0.00025		-0.50029
	26.934		0		0		-0.50053
	26.95		0		0		-0.50053
	26.966		0		0.000662		-0.50043
	26.984		0		0.000351		-0.50024
	27		0		0		-0.50029
	27.017		0		0.00035		-0.50045
	27.033		0		0		-0.50055
	27.049		0		0		-0.50056
	27.067		0		0		-0.50046
	27.084		0		0		-0.50027
	27.1		0		0		-0.50022
	27.117		0		0		-0.50021
	27.134		0		0		-0.50053
	27.149		0		0		-0.5004
	27.166		0		0		-0.50037
	27.183		0		0.000309		-0.50015
	27.199		0		0		-0.50038
	27.216		0		0.001202		-0.50037
	27.234		0		0		-0.50057
	27.249		0		0		-0.50057
	27.267		0		8.2e-05		-0.50041
	27.284		0		0		-0.50032
	27.3		0		0		-0.50045
	27.316		0		0.000732		-0.5004
	27.335		0		0.000895		-0.50054
	27.35		0		0		-0.50041
	27.367		0		0.000812		-0.50052
	27.384		0		0		-0.50033
	27.399		0		0.000273		-0.50033
	27.417		0		0.000492		-0.50039
	27.433		0		0		-0.50062
	27.45		0		8.68e-05		-0.5005
	27.467		0		0		-0.50037
	27.483		0		0		-0.50031
	27.499		0		0		-0.50021
	27.517		0		0		-0.50035
	27.533		0		7.61e-05		-0.50057
	27.55		0		0.001121		-0.50053
	27.567		0		0		-0.50045
	27.585		0		0.000734		-0.50026
	27.6		0		0		-0.5003
	27.616		0		0.000212		-0.50037
	27.634		0		0.000623		-0.50042
	27.649		0		0		-0.50053
	27.666		0		0		-0.5003
	27.684		0		0		-0.50029
	27.7		0		4.18e-05		-0.50018
	27.716		0		0		-0.50041
	27.734		0		0.000165		-0.50054
	27.75		0		0		-0.50053
	27.767		0		0		-0.50031
	27.783		0		0.0009		-0.50037
	27.8		0		0		-0.50026
	27.816		0		0		-0.50024
	27.834		0		0		-0.50037
	27.85		0		0.000124		-0.50057
	27.866		0		0		-0.50044
	27.884		0		0.000453		-0.5003
	27.901		0		0		-0.50022
	27.917		0		0.000763		-0.50041
	27.933		0		0.001195		-0.50049
	27.949		0		0		-0.50067
	27.967		0		0		-0.50044
	27.984		0		0.000776		-0.50036
	28		0		9.85e-06		-0.50024
	28.016		0		0		-0.50023
	28.034		0		0.000202		-0.50041
	28.05		0		0.000894		-0.50034
	28.066		0		0		-0.50045
	28.083		0		0		-0.50037
	28.1		0		0.000641		-0.50023
	28.117		0		0		-0.50031
	28.134		0		0		-0.50055
	28.15		0		0		-0.50053
	28.167		0		0.000507		-0.50051
	28.184		0		0.000813		-0.50041
	28.2		0		9.31e-05		-0.50024
	28.217		0		0		-0.50054
	28.233		0		0		-0.50053
	28.25		0		0		-0.50057
	28.266		0		0		-0.50049
	28.284		0		0.000286		-0.50029
	28.3		0		0.000475		-0.50032
	28.318		0		0		-0.50042
	28.335		0		0.000124		-0.50041
	28.349		0		0		-0.50048
	28.367		0		0		-0.50054
	28.383		0		0		-0.50038
	28.399		0		0		-0.5004
	28.416		0		0		-0.50034
	28.433		0		0		-0.50063
	28.449		0		0.000728		-0.50057
	28.467		0		0		-0.50045
	28.483		0		0		-0.50033
	28.499		0		0		-0.50027
	28.516		0		0		-0.50032
	28.534		0		0		-0.50057
	28.55		0		0		-0.50049
	28.567		0		0		-0.50057
	28.584		0		0		-0.50045
	28.599		0		0.000342		-0.50051
	28.616		0		0		-0.50051
	28.634		0		0		-0.5007
	28.649		0		0		-0.5007
	28.667		0		0		-0.50058
	28.684		0		0		-0.50045
	28.699		0		0.000589		-0.50034
	28.716		0		0.000336		-0.50044
	28.733		0		0		-0.50057
	28.75		0		0		-0.50066
	28.767		0		0		-0.50059
	28.785		0		0		-0.50044
	28.799		0		0		-0.50047
	28.817		0		0		-0.50053
	28.834		0		0		-0.5007
	28.849		0		0		-0.50066
	28.866		0		0		-0.50053
	28.884		0		0.000821		-0.50045
	28.901		0		0		-0.50045
	28.916		0		0.001199		-0.50048
	28.934		0		0		-0.50076
	28.949		0		0		-0.50068
	28.967		0		0.0004		-0.50074
	28.984		0		0.001697		-0.50047
	29		0		0		-0.50033
	29.018		0		0		-0.50047
	29.033		0		0		-0.5005
	29.049		0		0.000779		-0.50053
	29.066		0		0		-0.50042
	29.083		0		0		-0.50045
	29.1		0		0		-0.50037
	29.117		0		7.86e-05		-0.50049
	29.134		0		0		-0.50065
	29.15		0		0		-0.50066
	29.166		0		0		-0.50062
	29.184		0		0		-0.50058
	29.2		0		0.000543		-0.50051
	29.217		0		0		-0.5006
	29.234		0		0		-0.50071
	29.249		0		0		-0.50057
	29.267		0		0		-0.5007
	29.284		0		0		-0.50048
	29.3		0		0.000933		-0.50041
	29.316		0		0		-0.5006
	29.334		0		0.000331		-0.50074
	29.35		0		0		-0.50076
	29.367		0		0		-0.50062
	29.383		0		0		-0.50053
	29.399		0		0		-0.50046
	29.416		0		0		-0.50062
	29.433		0		0		-0.50066
	29.45		0		0		-0.50077
	29.467		0		0		-0.50063
	29.484		0		0		-0.50045
	29.5		0		0		-0.50054
	29.516		0		0		-0.50045
	29.534		0		0		-0.50053
	29.549		0		0		-0.50074
	29.566		0		0		-0.50049
	29.583		0		0		-0.50037
	29.599		0		0		-0.50038
	29.616		0		0		-0.50063
	29.634		0		0		-0.50066
	29.65		0		0		-0.50066
	29.666		0		0.000724		-0.50065
	29.684		0		0		-0.50044
	29.7		0		0		-0.50033
	29.717		0		0		-0.50058
	29.733		0		0		-0.50064
	29.749		0		0		-0.50062
	29.766		0		0.000437		-0.50053
	29.784		0		0		-0.50047
	29.8		0		0		-0.50043
	29.816		0		0.000331		-0.50053
	29.834		0		0		-0.5007
	29.849		0		0		-0.50075
	29.866		0		0.000164		-0.50066
	29.884		0		0		-0.50038
	29.9		0		0		-0.5004
	29.916		0		0		-0.50036
	29.934		0		0		-0.50048
	29.949		0		0		-0.50061
	29.966		0		0		-0.50052
	29.984		0		0		-0.50033
	29.999		0		0		-0.50046
	30.016		0		0		-0.50031
	30.033		0		0		-0.50066
	30.049		0		0		-0.50057
	30.066		0		1.68e-05		-0.50049
	30.084		0		4.26e-05		-0.50041
	30.1		0		0		-0.50024
	30.117		0		0		-0.50058
	30.134		0		6.42e-05		-0.50062
	30.15		0		0		-0.50073
	30.166		0		0		-0.50049
	30.184		0		9.66e-05		-0.50025
	30.199		0		0.000172		-0.5004
	30.217		0		0		-0.50044
	30.233		0		0.000406		-0.50049
	30.249		0		0		-0.50062
	30.266		0		0		-0.50047
	30.284		0		0		-0.50034
	30.301		0		0		-0.50028
	30.317		0		0		-0.50043
	30.333		0		0		-0.50066
	30.35		0		0		-0.5005
	30.367		0		8.37e-05		-0.5004
	30.384		0		0		-0.50028
	30.4		0		0		-0.50023
	30.416		0		0		-0.50023
	30.434		0		0		-0.50049
	30.45		0		0		-0.50048
	30.466		0		0		-0.50038
	30.483		0		0		-0.50029
	30.5		0		0		-0.50028
	30.516		0		0		-0.50028
	30.535		0		0		-0.50044
	30.55		0		0		-0.50058
	30.566		0		0.001165		-0.50041
	30.584		0		0.000128		-0.50029
	30.599		0		7.44e-06		-0.50017
	30.616		0		0		-0.50024
	30.634		0		0		-0.50037
	30.65		0		0		-0.50045
	30.666		0		0		-0.50028
	30.683		0		0		-0.50025
	30.7		0		0.000261		-0.50013
	30.717		0		0		-0.50029
	30.733		0		0		-0.5004
	30.75		0		0		-0.50029
	30.767		0		0		-0.50031
	30.783		0		0		-0.50012
	30.8		0		0		-0.50022
	30.817		0		0.00059		-0.50011
	30.835		0		0		-0.50033
	30.851		0		0.000653		-0.50037
	30.867		0		0		-0.50024
	30.884		0		0		-0.50007
	30.9		0		0		-0.49998
	30.916		0		0.000538		-0.50006
	30.934		0		0		-0.50016
	30.949		0		0		-0.50015
	30.966		0		0		-0.50011
	30.983		0		0.000921		-0.49995
	31		0		0		-0.49993
	31.016		0		0		-0.50008
	31.034		0		0		-0.50029
	31.05		0		0		-0.50024
	31.066		0		0.00125		-0.50024
	31.084		0		0.001159		-0.49998
	31.099		0		0		-0.49997
	31.116		0		0		-0.49978
	31.134		0		6.6e-06		-0.49998
	31.149		0		0.00032		-0.50005
	31.167		0		0		-0.49983
	31.183		0		0		-0.49983
	31.201		0		1.33e-05		-0.49975
	31.217		0		0.000392		-0.49987
	31.233		0		0		-0.49991
	31.249		0		0		-0.50002
	31.267		0		0		-0.49991
	31.284		0		0		-0.49987
	31.299		0		0.000248		-0.49991
	31.318		0		0		-0.49987
	31.335		0		0		-0.50009
	31.35		0		0.000352		-0.50017
	31.367		0		0		-0.50024
	31.384		0		0		-0.50001
	31.4		0		0		-0.49987
	31.416		0		0		-0.50008
	31.434		0		0		-0.50012
	31.449		0		0		-0.50031
	31.467		0		0		-0.49998
	31.483		0		0		-0.49995
	31.499		0		0		-0.49996
	31.517		0		0		-0.49995
	31.534		0		0		-0.50017
	31.55		0		0		-0.50019
	31.567		0		0		-0.50002
	31.583		0		0		-0.49986
	31.6		0		0		-0.49981
	31.617		0		0.000852		-0.50008
	31.634		0		0.000109		-0.50013
	31.65		0		0		-0.50012
	31.666		0		0		-0.50015
	31.684		0		0		-0.49988
	31.699		0		0		-0.49988
	31.716		0		0		-0.49991
	31.734		0		0		-0.50012
	31.749		0		0		-0.50019
	31.767		0		0		-0.50002
	31.784		0		0		-0.49995
	31.799		0		0		-0.49975
	31.817		0		0		-0.50005
	31.834		0		0		-0.49996
	31.849		0		0		-0.50009
	31.867		0		0.001138		-0.49998
	31.883		0		0.000246		-0.49985
	31.899		0		0		-0.49979
	31.917		0		0		-0.49987
	31.933		0		0		-0.50007
	31.95		0		0.000405		-0.5001
	31.966		0		0.000986		-0.49996
	31.985		0		0		-0.5
	32		0		0		-0.49994
	32.016		0		0		-0.49997
	32.034		0		0		-0.50024
	32.05		0		0		-0.50025
	32.066		0		0		-0.50007
	32.083		0		0.000126		-0.49977
	32.1		0		0		-0.49997
	32.116		0		0		-0.49991
	32.134		0		0.000312		-0.50019
	32.149		0		0		-0.50015
	32.167		0		0		-0.50002
	32.183		0		0.000907		-0.49994
	32.199		0		0		-0.49987
	32.217		0		0		-0.49993
	32.233		0		0		-0.50014
	32.25		0		0.000657		-0.5002
	32.266		0		1.38e-05		-0.50003
	32.284		0		0.000258		-0.49986
	32.3		0		0		-0.49988
	32.316		0		0.000293		-0.49983
	32.334		0		8.68e-05		-0.50022
	32.35		0		0.000248		-0.50025
	32.366		0		0		-0.50005
	32.383		0		0		-0.5
	32.399		0		0.000583		-0.49991
	32.416		0		0		-0.50005
	32.433		0		0		-0.50014
	32.45		0		0.000785		-0.5002
	32.467		0		0.000446		-0.50009
	32.483		0		0.000431		-0.49982
	32.5		0		0		-0.49985
	32.517		0		0.000143		-0.50001
	32.535		0		0.000889		-0.50018
	32.549		0		0		-0.50008
	32.567		0		0.000546		-0.50008
	32.584		0		0		-0.49995
	32.6		0		0.000475		-0.50003
	32.617		0		0		-0.49998
	32.634		0		0		-0.5002
	32.65		0		0		-0.50024
	32.666		0		0.00049		-0.50014
	32.683		0		0		-0.50011
	32.7		0		0		-0.49995
	32.716		0		0		-0.50004
	32.734		0		0		-0.50016
	32.749		0		0.00075		-0.50026
	32.766		0		0		-0.49998
	32.783		0		0.000122		-0.49992
	32.8		0		0		-0.49985
	32.816		0		0		-0.5
	32.834		0		0.000514		-0.50011
	32.849		0		0.000337		-0.50004
	32.867		0		0		-0.50004
	32.884		0		0		-0.49987
	32.9		0		0		-0.49993
	32.917		0		0		-0.50011
	32.933		0		5.7e-05		-0.50012
	32.95		0		0.00046		-0.50012
	32.967		0		0		-0.50012
	32.984		0		0		-0.50005
	32.999		0		0.000691		-0.50008
	33.016		0		0		-0.50012
	33.034		0		2.46e-06		-0.5001
	33.051		0		0		-0.50024
	33.066		0		0.000431		-0.50004
	33.084		0		0.001626		-0.49991
	33.099		0		0		-0.49991
	33.116		0		0		-0.5
	33.134		0		0		-0.50006
	33.149		0		0		-0.50003
	33.166		0		0		-0.50008
	33.183		0		0		-0.49992
	33.2		0		0.000561		-0.49984
	33.217		0		0		-0.49995
	33.234		0		0.000576		-0.50013
	33.25		0		0.000305		-0.5002
	33.267		0		0.000293		-0.50008
	33.284		0		0.00103		-0.5
[truncated: 22,385 more rows]

## Sheet: Fig 1D
double deflection: angular displacement of trap triggering and non-triggering over angular velocity
	Angl. Velocity (rad/s)		Non-triggering angular defl. (rad)		Triggering angular defl. (rad)
	12.546		0.108665		0.162205
	15.6349		0.0678732		0.135127
	15.5834		0.0676505		0.134687
	14.6993		0.0955732		0.158436
	20.4905		0.176328		0.219146
	16.4855		0.0715536		0.211803
	15.9987		0.0763667		0.145049
	13.7764		0.131019		0.195145
	19.6411		0.177446		0.218486
	16.7921		0.152135		0.187592
	22.5595		0.29518		0.339439
	11.5227		0.154075		0.178437
	19.2239		0.132943		0.173753
	19.6211		0.29797		0.336468
	19.9013		0.221287		0.262066
	11.3919		0.10364		0.128073
	24.7963		0.107395		0.312811
	11.9523		0.103561		0.154654
	11.2732		0.169894		0.193599
	14.3009		0.092998		0.123721
	13.2332		0.114567		0.142859

## Sheet: Fig 1E
double deflection: angular displacement threshold and torque threshhold
	Ang. disp. threshold (rad)		Torque threshold (µNm)
	0.162205		0.788302
	0.135127		0.779668
	0.134687		0.590372
	0.158436		0.657172
	0.219146		0.55001
	0.211803		0.962666
	0.145049		0.618175
	0.195145		0.91824
	0.218486		0.679187
	0.187592		0.630057
	0.339439		0.611715
	0.178437		1.33736
	0.173753		0.514463
	0.336468		0.949488
	0.262066		0.670307
	0.128073		1.55461
	0.312811		0.649291
	0.154654		1.38551
	0.193599		1.55059
	0.123721		0.498569
	0.142859		1.21664

## Sheet: Fig 1F
Sustained deflection: Angular displacement, torque and voltage over time
	Time (s)		Angular disp. (rad)		Torque (µNm)		Voltage (V)
	0.009		2.14542e-05		0		-0.56731
	0.027		2.14542e-05		0		-0.5674
	0.042		2.14542e-05		0		-0.56751
	0.059		2.14542e-05		0		-0.56774
	0.077		2.24293e-05		0		-0.56762
	0.093		2.14542e-05		0		-0.56736
	0.109		2.14542e-05		0		-0.56736
	0.127		2.14542e-05		0		-0.56738
	0.143		2.24293e-05		0		-0.56755
	0.159		2.24293e-05		0		-0.56759
	0.177		2.14542e-05		0		-0.56756
	0.192		2.24293e-05		0		-0.56716
	0.209		2.24293e-05		0		-0.56741
	0.227		2.24293e-05		0		-0.56736
	0.243		2.14542e-05		0		-0.56724
	0.26		2.24293e-05		0		-0.56768
	0.276		2.24293e-05		0.000247		-0.56763
	0.293		2.24293e-05		0		-0.56725
	0.309		2.24293e-05		0		-0.56715
	0.327		2.14542e-05		0		-0.56731
	0.343		2.14542e-05		0		-0.56728
	0.359		2.14542e-05		0		-0.56745
	0.377		2.14542e-05		0		-0.56725
	0.392		2.14542e-05		0		-0.56742
	0.41		2.14542e-05		0		-0.56719
	0.426		2.14542e-05		0		-0.56717
	0.442		2.14542e-05		0		-0.56736
	0.46		2.14542e-05		0		-0.56753
	0.476		2.14542e-05		0		-0.56751
	0.494		2.14542e-05		0		-0.56725
	0.51		2.14542e-05		0		-0.56734
	0.526		2.24293e-05		0.000112		-0.56738
	0.542		2.24293e-05		0		-0.56738
	0.559		2.24293e-05		0		-0.56749
	0.577		2.14542e-05		0		-0.56765
	0.594		2.14542e-05		0		-0.56732
	0.61		2.14542e-05		0		-0.56727
	0.627		2.14542e-05		0		-0.56733
	0.643		2.14542e-05		0		-0.56747
	0.659		2.14542e-05		0		-0.56736
	0.676		2.24293e-05		0		-0.5677
	0.693		2.24293e-05		0		-0.56749
	0.71		2.24293e-05		0		-0.56737
	0.726		2.14542e-05		0		-0.56732
	0.742		2.14542e-05		0		-0.56726
	0.759		2.14542e-05		0		-0.56738
	0.777		2.14542e-05		0		-0.56733
	0.794		2.14542e-05		0		-0.56726
	0.809		2.14542e-05		0		-0.5671
	0.827		2.14542e-05		0		-0.56707
	0.843		2.24293e-05		0		-0.56736
	0.86		2.24293e-05		0		-0.56758
	0.877		2.24293e-05		0		-0.56759
	0.894		2.24293e-05		0		-0.56724
	0.91		2.14542e-05		0		-0.5673
	0.926		2.24293e-05		0		-0.56722
	0.943		2.14542e-05		0		-0.5675
	0.959		2.14542e-05		0		-0.56765
	0.976		2.14542e-05		0		-0.56743
	0.994		2.24293e-05		0		-0.56755
	1.011		2.14542e-05		0		-0.5672
	1.028		2.14542e-05		0		-0.56699
	1.043		2.14542e-05		0		-0.56731
	1.06		2.14542e-05		0		-0.56741
	1.076		2.14542e-05		0		-0.56753
	1.094		2.14542e-05		0		-0.56732
	1.11		2.14542e-05		0		-0.56722
	1.127		2.14542e-05		0		-0.56737
	1.142		2.24293e-05		0		-0.56754
	1.16		2.14542e-05		0		-0.56772
	1.177		2.14542e-05		0		-0.56769
	1.193		2.14542e-05		0		-0.56742
	1.209		2.14542e-05		0		-0.56733
	1.228		2.14542e-05		0		-0.56726
	1.244		2.0479e-05		0		-0.56746
	1.261		2.14542e-05		0		-0.56774
	1.277		2.0479e-05		0		-0.56742
	1.292		2.14542e-05		0		-0.5674
	1.31		2.14542e-05		0		-0.5672
	1.326		2.14542e-05		0		-0.5673
	1.344		2.14542e-05		0		-0.56741
	1.36		2.14542e-05		0		-0.56763
	1.376		2.14542e-05		0		-0.56768
	1.394		2.14542e-05		0		-0.56747
	1.409		2.14542e-05		0		-0.56739
	1.427		2.0479e-05		0		-0.5672
	1.443		2.14542e-05		0		-0.56736
	1.459		2.14542e-05		0		-0.56756
	1.477		2.14542e-05		0		-0.56761
	1.493		2.14542e-05		0		-0.56747
	1.51		2.14542e-05		0		-0.56739
	1.527		2.14542e-05		0		-0.56724
	1.544		2.14542e-05		0		-0.56732
	1.559		2.14542e-05		0		-0.5676
	1.577		2.14542e-05		0		-0.56765
	1.593		2.14542e-05		0		-0.56743
	1.609		2.14542e-05		0		-0.56744
	1.627		2.14542e-05		0.000336		-0.56729
	1.643		2.14542e-05		0		-0.56733
	1.659		2.14542e-05		0		-0.56736
	1.676		2.14542e-05		0		-0.56764
	1.694		2.14542e-05		0		-0.56712
	1.709		2.14542e-05		0		-0.56692
	1.726		2.14542e-05		0		-0.56724
	1.742		2.14542e-05		0		-0.56724
	1.759		2.24293e-05		0		-0.56733
	1.777		2.14542e-05		0		-0.56721
	1.793		2.14542e-05		0		-0.56741
	1.809		2.14542e-05		0		-0.56724
	1.827		2.14542e-05		0		-0.56732
	1.842		2.14542e-05		0		-0.56749
	1.859		2.14542e-05		0		-0.5675
	1.877		2.14542e-05		0		-0.56743
	1.894		2.14542e-05		0		-0.56749
	1.91		2.14542e-05		0		-0.56739
	1.927		2.14542e-05		0		-0.56712
	1.943		2.14542e-05		0		-0.56736
	1.959		2.14542e-05		0		-0.56743
	1.977		2.14542e-05		0		-0.56749
	1.995		2.14542e-05		0		-0.56732
	2.011		2.14542e-05		0		-0.56716
	2.027		2.14542e-05		0		-0.5674
	2.043		2.14542e-05		0		-0.56735
	2.059		2.14542e-05		0		-0.56752
	2.077		2.14542e-05		0		-0.56732
	2.093		2.14542e-05		0		-0.5674
	2.109		2.14542e-05		0		-0.56723
	2.127		2.14542e-05		0		-0.56728
	2.143		2.14542e-05		0		-0.56747
	2.16		2.14542e-05		0		-0.56745
	2.177		2.14542e-05		0		-0.56734
	2.193		2.14542e-05		0		-0.56727
	2.211		2.14542e-05		0		-0.5672
	2.228		2.14542e-05		0		-0.56732
	2.244		2.14542e-05		0		-0.56757
	2.266		2.14542e-05		0		-0.5675
	2.276		2.24293e-05		0		-0.5675
	2.293		2.14542e-05		0		-0.5674
	2.309		2.14542e-05		0		-0.56739
	2.326		2.14542e-05		0		-0.56744
	2.342		2.14542e-05		0		-0.56732
	2.359		2.14542e-05		0		-0.5675
	2.376		2.24293e-05		0		-0.56768
	2.394		2.24293e-05		0		-0.56722
	2.41		2.24293e-05		0.00059		-0.56704
	2.426		2.14542e-05		0		-0.56728
	2.443		2.14542e-05		0		-0.56745
	2.46		2.14542e-05		0		-0.56765
	2.477		2.14542e-05		0		-0.56746
	2.494		2.14542e-05		0		-0.56749
	2.51		2.14542e-05		0		-0.56724
	2.526		2.14542e-05		0		-0.56739
	2.543		2.14542e-05		0		-0.56745
	2.559		2.14542e-05		0		-0.56753
	2.578		2.14542e-05		0		-0.56754
	2.595		2.14542e-05		0		-0.56741
	2.609		2.24293e-05		0		-0.56712
	2.626		2.24293e-05		0		-0.56709
	2.643		2.24293e-05		0		-0.56728
	2.659		2.14542e-05		0		-0.56724
	2.677		2.24293e-05		0		-0.5675
	2.693		2.24293e-05		0		-0.56749
	2.709		2.24293e-05		0		-0.56712
	2.726		2.24293e-05		0		-0.56728
	2.742		2.24293e-05		0		-0.56728
	2.759		2.14542e-05		0		-0.56751
	2.777		2.14542e-05		0		-0.56763
	2.794		2.24293e-05		0		-0.56731
	2.809		2.14542e-05		0		-0.5673
	2.828		2.24293e-05		0		-0.56733
	2.843		2.14542e-05		0		-0.56728
	2.859		2.14542e-05		0		-0.56754
	2.877		2.14542e-05		0		-0.56748
	2.893		2.14542e-05		0		-0.56746
	2.911		2.14542e-05		0		-0.56741
	2.927		2.14542e-05		0		-0.56732
	2.942		2.14542e-05		0		-0.56739
	2.959		2.14542e-05		0		-0.56743
	2.977		2.24293e-05		0		-0.56761
	2.993		2.24293e-05		0		-0.56748
	3.009		2.24293e-05		0		-0.56732
	3.026		2.24293e-05		0		-0.56724
	3.044		2.24293e-05		0		-0.5675
	3.06		2.24293e-05		0		-0.56749
	3.076		2.24293e-05		0		-0.56738
	3.093		2.24293e-05		0		-0.56724
	3.109		2.24293e-05		0		-0.5671
	3.127		2.24293e-05		0		-0.56722
	3.143		2.14542e-05		0		-0.56741
	3.159		2.24293e-05		0		-0.56761
	3.176		2.24293e-05		0		-0.56753
	3.194		2.14542e-05		0		-0.56728
	3.21		2.24293e-05		0		-0.56726
	3.226		2.14542e-05		0		-0.56724
	3.244		2.24293e-05		0		-0.56736
	3.26		2.24293e-05		0		-0.56764
	3.276		2.14542e-05		0		-0.56743
	3.294		2.24293e-05		0		-0.56717
	3.31		2.24293e-05		0		-0.56728
	3.327		2.14542e-05		0		-0.56733
	3.342		2.14542e-05		0		-0.56745
	3.359		2.14542e-05		0		-0.56767
	3.377		2.14542e-05		0		-0.5674
	3.393		2.24293e-05		0		-0.56732
	3.409		2.14542e-05		0		-0.5672
	3.427		2.14542e-05		0		-0.5672
	3.444		2.24293e-05		0		-0.56743
	3.46		2.14542e-05		0		-0.56765
	3.477		2.24293e-05		0		-0.56757
	3.493		2.24293e-05		0		-0.56737
	3.509		2.24293e-05		0		-0.56722
	3.527		2.14542e-05		0		-0.5673
	3.543		2.14542e-05		0		-0.56744
	3.559		2.14542e-05		0		-0.56743
	3.576		2.14542e-05		0		-0.56728
	3.593		2.14542e-05		0		-0.56724
	3.609		2.24293e-05		0		-0.56717
	3.626		2.24293e-05		0		-0.56715
	3.643		2.24293e-05		0		-0.56712
	3.659		2.14542e-05		0		-0.5675
	3.683		2.24293e-05		0		-0.56768
	3.694		2.24293e-05		0		-0.56736
	3.709		2.14542e-05		0		-0.56735
	3.727		2.24293e-05		0		-0.56734
	3.744		2.24293e-05		0		-0.56734
	3.759		2.24293e-05		0		-0.56748
	3.777		2.24293e-05		0		-0.5675
	3.793		2.14542e-05		0		-0.56755
	3.809		2.24293e-05		0		-0.56734
	3.827		2.24293e-05		0		-0.56715
	3.844		2.24293e-05		0		-0.56738
	3.86		2.24293e-05		0		-0.56761
	3.877		2.24293e-05		0		-0.56751
	3.894		2.24293e-05		0		-0.56735
	3.91		2.24293e-05		0		-0.56736
	3.927		2.14542e-05		0		-0.56732
	3.944		2.14542e-05		0		-0.56747
	3.959		2.24293e-05		0		-0.56751
	3.976		2.24293e-05		0		-0.56761
	3.992		2.14542e-05		0		-0.56737
	4.01		2.14542e-05		0		-0.5672
	4.027		2.24293e-05		0		-0.5673
	4.043		2.14542e-05		0		-0.56738
	4.059		2.14542e-05		0		-0.56739
	4.077		2.24293e-05		0		-0.56745
	4.093		2.14542e-05		0		-0.56731
	4.11		2.24293e-05		0		-0.56724
	4.126		2.14542e-05		0		-0.5671
	4.143		2.14542e-05		0		-0.56724
	4.16		2.14542e-05		0		-0.56739
	4.176		2.14542e-05		0		-0.56753
	4.193		2.14542e-05		0		-0.56749
	4.21		2.14542e-05		0		-0.56742
	4.227		2.14542e-05		0		-0.56729
	4.244		2.24293e-05		0		-0.56723
	4.26		2.24293e-05		0.000245		-0.56756
	4.276		2.14542e-05		0		-0.56744
	4.293		2.14542e-05		0		-0.56745
	4.31		2.14542e-05		0		-0.5672
	4.326		2.24293e-05		0		-0.56724
	4.343		2.14542e-05		0		-0.56748
	4.36		2.24293e-05		0		-0.56754
	4.377		2.14542e-05		0		-0.56741
	4.392		2.24293e-05		0		-0.56728
	4.409		2.24293e-05		0		-0.56751
	4.426		2.24293e-05		0		-0.56721
	4.443		2.24293e-05		0		-0.56743
	4.46		2.14542e-05		0		-0.56745
	4.476		2.14542e-05		0		-0.56741
	4.492		2.24293e-05		0		-0.56738
	4.51		2.24293e-05		0		-0.56711
	4.527		2.14542e-05		0		-0.56719
	4.543		2.24293e-05		0		-0.56731
	4.56		2.24293e-05		0		-0.56723
	4.576		2.34045e-05		0		-0.56733
	4.593		2.24293e-05		0		-0.56706
	4.609		2.24293e-05		0		-0.56726
	4.627		2.24293e-05		0		-0.56719
	4.644		2.24293e-05		0		-0.56732
	4.659		2.24293e-05		0		-0.56742
	4.677		2.24293e-05		0		-0.56758
	4.694		2.14542e-05		0		-0.5672
	4.71		2.24293e-05		0		-0.56697
	4.726		2.14542e-05		0		-0.56716
	4.744		2.24293e-05		0		-0.56724
	4.76		2.24293e-05		0		-0.56734
	4.777		2.24293e-05		0		-0.56724
	4.792		2.24293e-05		0		-0.56725
	4.81		2.24293e-05		0		-0.56687
	4.827		2.24293e-05		0		-0.56723
	4.843		2.14542e-05		0		-0.56724
	4.861		2.14542e-05		0		-0.56738
	4.877		2.14542e-05		0		-0.56745
	4.893		2.14542e-05		0		-0.5673
	4.91		2.14542e-05		0		-0.56714
	4.927		2.14542e-05		0		-0.56707
	4.944		2.14542e-05		0		-0.56726
	4.959		2.14542e-05		0		-0.56736
	4.978		2.14542e-05		0		-0.56749
	4.993		2.14542e-05		0		-0.56691
	5.009		2.24293e-05		0		-0.56707
	5.026		2.14542e-05		0		-0.56719
	5.044		2.24293e-05		0		-0.56709
	5.06		2.24293e-05		0		-0.56752
	5.076		2.14542e-05		0		-0.56731
	5.093		2.14542e-05		0		-0.56728
	5.109		2.24293e-05		0		-0.56709
	5.127		2.14542e-05		0		-0.56716
	5.144		2.24293e-05		0		-0.56737
	5.16		2.14542e-05		0		-0.56751
	5.177		2.24293e-05		0		-0.56744
	5.193		2.24293e-05		0.000768		-0.56716
	5.209		2.24293e-05		0		-0.56713
	5.227		2.24293e-05		0		-0.56712
	5.243		2.24293e-05		0		-0.56724
	5.259		2.14542e-05		0		-0.56751
	5.277		2.14542e-05		0		-0.56736
	5.293		2.14542e-05		0		-0.56738
	5.31		2.14542e-05		0		-0.5672
	5.327		2.14542e-05		0		-0.56718
	5.343		2.24293e-05		0		-0.5673
	5.359		2.14542e-05		0		-0.56752
	5.376		2.24293e-05		0		-0.56746
	5.394		2.14542e-05		0		-0.56732
	5.41		2.24293e-05		0.000277		-0.56721
	5.427		2.14542e-05		0		-0.56716
	5.444		2.24293e-05		0		-0.56712
	5.459		2.24293e-05		0		-0.56742
	5.476		2.24293e-05		0		-0.56725
	5.492		2.24293e-05		0		-0.56716
	5.51		2.24293e-05		0		-0.567
	5.526		2.24293e-05		0		-0.56691
	5.545		2.24293e-05		0		-0.56719
	5.56		2.24293e-05		0		-0.56753
	5.576		2.24293e-05		0		-0.56728
	5.592		2.24293e-05		0		-0.56747
	5.61		2.24293e-05		0		-0.56716
	5.627		2.24293e-05		0		-0.5671
	5.644		2.24293e-05		0		-0.56732
	5.661		2.14542e-05		0		-0.56749
	5.678		2.14542e-05		0		-0.56749
	5.692		2.24293e-05		0		-0.56719
	5.709		2.14542e-05		0		-0.56716
	5.727		2.24293e-05		0		-0.56712
	5.743		2.14542e-05		0		-0.56719
	5.76		2.24293e-05		0		-0.5676
	5.777		2.14542e-05		0		-0.56759
	5.793		2.14542e-05		0		-0.56739
	5.81		2.14542e-05		0		-0.56737
	5.826		2.14542e-05		0		-0.5672
	5.844		2.24293e-05		0		-0.56739
	5.86		2.14542e-05		0		-0.56761
	5.876		2.24293e-05		0		-0.56752
	5.893		2.24293e-05		0		-0.56728
	5.91		2.24293e-05		0		-0.56723
	5.926		2.24293e-05		0		-0.56701
	5.943		2.24293e-05		9.5e-05		-0.56732
	5.959		2.24293e-05		0		-0.56735
	5.977		2.24293e-05		0		-0.56744
	5.992		2.24293e-05		0		-0.56725
	6.01		2.24293e-05		0		-0.56726
	6.027		2.14542e-05		0		-0.56739
	6.043		2.24293e-05		0		-0.56734
	6.06		2.14542e-05		0		-0.56762
	6.078		2.24293e-05		0		-0.56742
	6.094		2.24293e-05		0		-0.56738
	6.109		2.14542e-05		0		-0.56716
	6.126		2.24293e-05		0		-0.56713
	6.144		2.24293e-05		0		-0.56742
	6.16		2.14542e-05		0		-0.56737
	6.177		2.14542e-05		0		-0.56748
	6.193		2.14542e-05		0		-0.56732
	6.21		2.14542e-05		0		-0.56733
	6.227		2.14542e-05		0		-0.56712
	6.243		2.14542e-05		0		-0.56747
	6.26		2.14542e-05		0		-0.56747
	6.277		2.14542e-05		0		-0.56736
	6.293		0.0821644		0.008717		-0.56749
	6.309		0.306129		0.654527		-0.56714
	6.326		0.337062		0.900034		-0.56723
	6.344		0.337641		0.84983		-0.56724
	6.36		0.337648		0.808306		-0.56738
	6.376		0.337648		0.79835		-0.56712
	6.394		0.337647		0.783007		-0.56666
	6.41		0.337646		0.780391		-0.56597
	6.427		0.337645		0.768666		-0.56536
	6.443		0.337646		0.767919		-0.56468
	6.459		0.337646		0.759937		-0.56432
	6.476		0.337646		0.76058		-0.56359
	6.493		0.337646		0.752692		-0.56269
	6.511		0.337645		0.749024		-0.56229
	6.526		0.337646		0.743972		-0.56255
	6.543		0.337647		0.74096		-0.56327
	6.56		0.337647		0.737465		-0.56422
	6.576		0.337647		0.737218		-0.56563
	6.594		0.337648		0.733186		-0.5677
	6.609		0.337649		0.730607		-0.57042
	6.627		0.337649		0.7304		-0.57451
	6.644		0.337649		0.728259		-0.5788
	6.659		0.337649		0.726243		-0.58253
	6.676		0.337649		0.722797		-0.58447
	6.694		0.337649		0.721032		-0.58547
	6.71		0.337649		0.718154		-0.58633
	6.726		0.33765		0.716671		-0.58705
	6.744		0.33765		0.714365		-0.58821
	6.76		0.33765		0.712868		-0.58935
	6.777		0.33765		0.713411		-0.59052
	6.793		0.337651		0.711		-0.59106
	6.809		0.337651		0.708973		-0.59132
	6.826		0.337652		0.708181		-0.59152
	6.844		0.337651		0.707297		-0.59118
	6.86		0.337651		0.705138		-0.59072
	6.877		0.337651		0.705311		-0.58978
	6.894		0.337651		0.704469		-0.58849
	6.91		0.337651		0.702526		-0.58704
	6.927		0.337652		0.70031		-0.58543
	6.943		0.337652		0.7006		-0.58413
	6.959		0.337651		0.697662		-0.58237
	6.977		0.337651		0.69854		-0.58102
	6.993		0.337652		0.697116		-0.57943
	7.009		0.337651		0.694922		-0.57781
	7.027		0.337652		0.693367		-0.57667
	7.044		0.337652		0.692684		-0.57532
	7.059		0.337652		0.690739		-0.57416
	7.076		0.337653		0.692432		-0.57337
	7.093		0.337653		0.691329		-0.57203
	7.109		0.337652		0.689951		-0.57087
	7.127		0.337652		0.688116		-0.56966
	7.143		0.337653		0.689677		-0.5689
	7.159		0.337652		0.688211		-0.56793
	7.176		0.337652		0.686167		-0.56716
	7.193		0.337653		0.686024		-0.56608
	7.209		0.337652		0.683392		-0.56493
	7.227		0.337652		0.683655		-0.56403
	7.243		0.337652		0.683055		-0.56313
	7.26		0.337653		0.683193		-0.56225
	7.276		0.337652		0.681716		-0.56161
	7.293		0.337653		0.68029		-0.56082
	7.31		0.337653		0.680118		-0.55977
	7.326		0.337652		0.680233		-0.55905
	7.344		0.337653		0.677811		-0.5584
	7.36		0.337653		0.677922		-0.55786
	7.377		0.337653		0.678891		-0.55711
	7.393		0.337653		0.676444		-0.55652
	7.409		0.337653		0.677092		-0.55558
	7.426		0.337653		0.675133		-0.55517
	7.443		0.337653		0.674668		-0.5548
	7.46		0.337653		0.673911		-0.55451
	7.476		0.337653		0.673873		-0.55418
	7.494		0.337654		0.67365		-0.55393
	7.509		0.337654		0.671969		-0.55348
	7.527		0.337653		0.670763		-0.55341
	7.544		0.337654		0.670784		-0.55377
	7.559		0.337653		0.671721		-0.55384
	7.578		0.337653		0.671217		-0.55377
	7.593		0.337653		0.668559		-0.55357
	7.61		0.337654		0.670381		-0.55372
	7.626		0.337654		0.669637		-0.55386
	7.644		0.337654		0.668284		-0.554
	7.659		0.337654		0.666311		-0.55447
	7.677		0.337654		0.666128		-0.55464
	7.693		0.337654		0.667043		-0.5548
	7.71		0.337654		0.667459		-0.5548
	7.727		0.337654		0.666273		-0.55511
	7.743		0.337654		0.664442		-0.55545
	7.76		0.337655		0.665863		-0.55592
	7.777		0.337655		0.664083		-0.55619
	7.793		0.337654		0.664714		-0.55633
	7.81		0.337655		0.663201		-0.55633
	7.826		0.337655		0.662339		-0.55662
	7.844		0.337654		0.663025		-0.5569
	7.859		0.337655		0.662871		-0.55731
	7.876		0.337655		0.662065		-0.55736
	7.893		0.337655		0.662698		-0.55765
	7.909		0.337655		0.662897		-0.55762
	7.927		0.337655		0.659966		-0.55786
	7.944		0.337655		0.66051		-0.55831
	7.96		0.337655		0.660796		-0.55859
	7.977		0.337655		0.659855		-0.5588
	7.993		0.337654		0.659378		-0.55883
	8.009		0.337655		0.65866		-0.55897
	8.026		0.337655		0.657113		-0.55916
	8.043		0.337655		0.658715		-0.55913
	8.059		0.337655		0.65678		-0.55948
	8.076		0.337655		0.65726		-0.55942
	8.093		0.337655		0.654964		-0.55966
	8.11		0.337655		0.654343		-0.55949
	8.127		0.337655		0.655922		-0.55983
	8.143		0.337655		0.656079		-0.55989
	8.159		0.337655		0.654669		-0.56026
	8.177		0.337655		0.655421		-0.56038
	8.193		0.337656		0.654607		-0.56042
	8.209		0.337656		0.654527		-0.5604
	8.226		0.337655		0.651666		-0.56051
	8.243		0.337655		0.654598		-0.56071
	8.26		0.337656		0.652886		-0.56079
	8.276		0.337655		0.651922		-0.56096
	8.294		0.337655		0.652112		-0.561
	8.309		0.337656		0.651618		-0.56076
	8.327		0.337655		0.650388		-0.56092
	8.343		0.337655		0.652062		-0.56098
	8.359		0.337655		0.651781		-0.56118
	8.376		0.337655		0.650458		-0.56137
	8.394		0.337656		0.648331		-0.56143
	8.409		0.337656		0.651063		-0.56154
	8.427		0.337656		0.650137		-0.56145
	8.444		0.337656		0.64991		-0.56158
	8.459		0.337657		0.649547		-0.5617
	8.476		0.337656		0.64963		-0.56205
	8.493		0.337656		0.650696		-0.56189
	8.509		0.337656		0.648362		-0.56192
	8.526		0.337656		0.647936		-0.56186
	8.543		0.337657		0.64747		-0.56203
	8.559		0.337656		0.646244		-0.56222
	8.577		0.337657		0.64675		-0.5624
	8.593		0.337658		0.648109		-0.56225
	8.609		0.337657		0.645493		-0.56219
	8.626		0.337656		0.64761		-0.56214
	8.643		0.337657		0.646196		-0.56217
	8.66		0.337657		0.645384		-0.5625
	8.676		0.337656		0.646437		-0.56244
	8.694		0.337656		0.645543		-0.56254
	8.71		0.337657		0.645407		-0.56241
	8.726		0.337657		0.64494		-0.56236
	8.744		0.337657		0.644763		-0.56253
	8.759		0.337657		0.64394		-0.56246
	8.776		0.337657		0.644536		-0.56274
	8.794		0.337657		0.6436		-0.56268
	8.81		0.337657		0.643189		-0.56261
	8.827		0.337657		0.642686		-0.56271
	8.844		0.337657		0.642811		-0.56269
	8.859		0.337657		0.641978		-0.56286
	8.877		0.337657		0.642082		-0.56294
	8.893		0.337657		0.642763		-0.56302
	8.91		0.337658		0.643231		-0.56287
	8.927		0.337658		0.641497		-0.56286
	8.944		0.337658		0.642564		-0.56292
	8.96		0.337657		0.640167		-0.56299
	8.977		0.337658		0.640143		-0.56307
	8.994		0.337658		0.641588		-0.56307
	9.009		0.337657		0.639514		-0.56298
	9.027		0.337658		0.63919		-0.56302
	9.043		0.337658		0.640106		-0.56314
	9.059		0.337658		0.638123		-0.56327
	9.076		0.337657		0.639384		-0.56336
	9.093		0.337658		0.639678		-0.5633
	9.109		0.337658		0.638423		-0.56298
	9.127		0.337658		0.640503		-0.56319
	9.145		0.337658		0.640007		-0.56315
	9.16		0.337659		0.638627		-0.5634
	9.178		0.337659		0.63928		-0.56347
	9.195		0.337659		0.638474		-0.5632
	9.21		0.337658		0.637443		-0.56327
	9.226		0.337658		0.638192		-0.56306
	9.243		0.337658		0.637144		-0.56323
	9.26		0.337659		0.637364		-0.56321
	9.276		0.337658		0.636591		-0.56335
	9.294		0.337658		0.637608		-0.56339
	9.309		0.337658		0.636726		-0.56316
	9.326		0.337659		0.637639		-0.56315
	9.344		0.337659		0.6355		-0.56323
	9.36		0.337658		0.636218		-0.56351
	9.376		0.337658		0.636785		-0.56347
	9.394		0.337659		0.636124		-0.56349
	9.409		0.337659		0.636854		-0.56346
	9.426		0.337658		0.636001		-0.56327
	9.443		0.337659		0.634696		-0.56352
	9.46		0.337659		0.635368		-0.56358
	9.477		0.337659		0.634895		-0.5637
	9.494		0.33766		0.634119		-0.56328
	9.509		0.337659		0.634361		-0.56341
	9.527		0.337659		0.634274		-0.56348
	9.543		0.337659		0.632765		-0.5637
	9.559		0.337659		0.633043		-0.56376
	9.576		0.337659		0.632247		-0.5638
	9.594		0.337659		0.635131		-0.56364
	9.609		0.337659		0.634919		-0.56351
	9.627		0.337659		0.6316		-0.56348
	9.643		0.337659		0.63282		-0.56342
	9.66		0.337659		0.631469		-0.56382
	9.677		0.337659		0.630562		-0.56385
	9.693		0.33766		0.632004		-0.56381
	9.71		0.33766		0.631594		-0.56352
	9.726		0.33766		0.632649		-0.56348
	9.744		0.337659		0.63124		-0.56348
	9.759		0.33766		0.630591		-0.56385
	9.776		0.33766		0.62949		-0.5639
	9.794		0.337659		0.630543		-0.56375
	9.809		0.337659		0.629763		-0.56369
	9.827		0.337659		0.630594		-0.56355
	9.843		0.337659		0.629641		-0.56369
	9.859		0.33766		0.629943		-0.56387
	9.877		0.33766		0.629599		-0.56377
	9.894		0.33766		0.630112		-0.56402
	9.91		0.337659		0.630169		-0.56373
	9.926		0.33766		0.629702		-0.56377
	9.944		0.337659		0.629776		-0.5636
	9.959		0.33766		0.628738		-0.56399
	9.976		0.33766		0.627834		-0.564
	9.993		0.33766		0.628584		-0.56385
	10.01		0.33766		0.628587		-0.56364
	10.026		0.33766		0.626461		-0.56378
	10.045		0.33766		0.627049		-0.56402
	10.061		0.337659		0.62729		-0.56386
	10.076		0.337659		0.627815		-0.56398
	10.094		0.33766		0.627657		-0.56395
	10.109		0.33766		0.628821		-0.56388
	10.127		0.33766		0.62816		-0.56376
	10.143		0.337661		0.627903		-0.56394
	10.159		0.33766		0.626772		-0.56414
	10.177		0.33766		0.626695		-0.56393
	10.193		0.337661		0.625509		-0.56384
	10.209		0.337661		0.625586		-0.56377
	10.227		0.337661		0.62721		-0.56362
	10.243		0.337661		0.626125		-0.56365
	10.261		0.337661		0.624942		-0.56414
	10.277		0.337661		0.62646		-0.56421
	10.294		0.337661		0.625776		-0.56388
	10.309		0.337661		0.626984		-0.56401
	10.327		0.337661		0.624986		-0.56383
	10.344		0.33766		0.624394		-0.56393
	10.359		0.337661		0.626254		-0.56418
	10.377		0.337661		0.624623		-0.56437
	10.394		0.337661		0.624493		-0.56418
	10.41		0.337661		0.623307		-0.56397
	10.427		0.337661		0.624168		-0.56393
	10.443		0.337661		0.623273		-0.56403
	10.46		0.337661		0.624108		-0.56419
	10.476		0.337662		0.624565		-0.56439
	10.494		0.337661		0.625062		-0.56406
	10.51		0.337662		0.623469		-0.56383
	10.526		0.337661		0.62306		-0.56377
	10.544		0.337661		0.623766		-0.56404
	10.559		0.337661		0.623832		-0.56439
	10.576		0.337661		0.623671		-0.56429
	10.594		0.337661		0.623327		-0.56418
	10.61		0.337661		0.623498		-0.56405
	10.626		0.337661		0.624779		-0.56402
	10.643		0.337662		0.623335		-0.56392
	10.659		0.337662		0.622081		-0.56436
	10.676		0.337662		0.623783		-0.56406
	10.693		0.337662		0.622339		-0.56437
	10.709		0.337661		0.623004		-0.5641
	10.726		0.337661		0.621941		-0.56385
	10.744		0.337662		0.6222		-0.5641
	10.759		0.337662		0.621695		-0.56429
	10.776		0.337662		0.621539		-0.56436
	10.794		0.337662		0.621784		-0.56426
	10.81		0.337662		0.622333		-0.56418
	10.826		0.337662		0.621212		-0.56405
	10.843		0.337662		0.620173		-0.56376
	10.859		0.337662		0.620798		-0.56409
	10.878		0.337661		0.621665		-0.5642
	10.894		0.337661		0.620953		-0.56422
	10.909		0.337662		0.621824		-0.56408
	10.926		0.337662		0.620559		-0.56405
	10.943		0.337661		0.619074		-0.5642
	10.959		0.337662		0.620917		-0.56421
	10.977		0.337662		0.619183		-0.56446
	10.993		0.337662		0.621212		-0.56429
	11.01		0.337662		0.619262		-0.56437
	11.026		0.337662		0.619341		-0.56414
	11.043		0.337662		0.619391		-0.56404
	11.06		0.337662		0.618997		-0.56445
	11.076		0.337662		0.61811		-0.56435
	11.093		0.337662		0.620091		-0.56439
	11.11		0.337662		0.619833		-0.56394
	11.127		0.337662		0.618298		-0.56413
	11.144		0.337662		0.618437		-0.56418
	11.16		0.337662		0.617533		-0.56424
	11.176		0.337662		0.618441		-0.56428
	11.194		0.337662		0.618927		-0.56425
	11.21		0.337662		0.618745		-0.56421
	11.227		0.337662		0.618342		-0.5642
	11.244		0.337662		0.618561		-0.56431
	11.26		0.337662		0.615923		-0.56435
	11.276		0.337662		0.617509		-0.56439
	11.294		0.337662		0.617653		-0.56409
	11.31		0.337662		0.61734		-0.56421
	11.326		0.337662		0.617543		-0.56431
	11.344		0.337662		0.617561		-0.56431
	11.36		0.337662		0.616396		-0.56459
	11.377		0.337662		0.616526		-0.56447
	11.393		0.337662		0.617023		-0.56443
	11.41		0.337662		0.616114		-0.56418
	11.426		0.337662		0.615924		-0.56427
	11.444		0.337662		0.615378		-0.56422
	11.461		0.337662		0.617188		-0.56445
	11.476		0.337662		0.616347		-0.56456
	11.493		0.337662		0.615421		-0.56447
	11.509		0.337663		0.614078		-0.56424
	11.526		0.337662		0.615584		-0.56414
	11.544		0.337662		0.614589		-0.56428
	11.56		0.337662		0.616573		-0.56445
	11.576		0.337662		0.617629		-0.56469
	11.594		0.337662		0.615619		-0.56449
	11.609		0.337662		0.616072		-0.56432
	11.626		0.337662		0.61507		-0.56422
	11.644		0.337661		0.615359		-0.56423
	11.659		0.337662		0.616537		-0.56447
	11.677		0.337662		0.613348		-0.56449
	11.693		0.337662		0.615869		-0.56447
	11.71		0.337662		0.613625		-0.56431
	11.727		0.337662		0.614762		-0.5643
	11.743		0.337662		0.615446		-0.56448
	11.759		0.337662		0.614914		-0.56456
	11.777		0.337662		0.613393		-0.5649
	11.793		0.337663		0.612863		-0.5648
	11.81		0.337662		0.612647		-0.56442
	11.827		0.337663		0.613678		-0.56447
	11.843		0.337662		0.613049		-0.56459
	11.86		0.337662		0.613556		-0.56463
	11.877		0.337663		0.613201		-0.56462
	11.893		0.337663		0.612818		-0.56467
	11.909		0.337662		0.612551		-0.56439
	11.927		0.337662		0.613419		-0.56445
	11.944		0.337662		0.611728		-0.56451
	11.959		0.337664		0.612919		-0.56476
	11.976		0.337664		0.612687		-0.56469
	11.994		0.337663		0.611488		-0.56459
	12.009		0.337662		0.6128		-0.56455
	12.026		0.337662		0.610718		-0.56447
	12.043		0.337662		0.613487		-0.56437
	12.06		0.337662		0.611568		-0.56485
	12.077		0.337663		0.612125		-0.56459
	12.093		0.337663		0.612682		-0.56457
	12.11		0.337662		0.611702		-0.56442
	12.126		0.337664		0.612543		-0.56444
	12.143		0.337664		0.611458		-0.56443
	12.159		0.337663		0.610559		-0.56467
	12.177		0.337663		0.610044		-0.56493
	12.193		0.337662		0.610437		-0.56484
	12.21		0.337663		0.610738		-0.56428
	12.226		0.337664		0.610947		-0.56455
	12.244		0.337664		0.610722		-0.56477
	12.26		0.337664		0.611728		-0.56479
	12.277		0.337664		0.60981		-0.56483
	12.293		0.337664		0.610063		-0.56478
	12.309		0.337664		0.610506		-0.56447
	12.327		0.337663		0.610638		-0.56451
	12.345		0.337664		0.611654		-0.5645
	12.359		0.337664		0.610477		-0.56485
	12.377		0.337664		0.609653		-0.56481
	12.393		0.337664		0.609169		-0.56491
	12.41		0.337665		0.610102		-0.56472
	12.427		0.337664		0.610533		-0.56453
	12.443		0.337664		0.609075		-0.56469
	12.459		0.337665		0.60926		-0.56472
	12.477		0.337665		0.607138		-0.5648
	12.494		0.337665		0.608007		-0.56472
	12.509		0.337664		0.607555		-0.56478
	12.526		0.337664		0.609087		-0.56473
	12.544		0.337663		0.608527		-0.56471
	12.561		0.337664		0.609472		-0.56475
	12.578		0.337664		0.608706		-0.56497
	12.594		0.337664		0.607745		-0.56505
	12.61		0.337664		0.609397		-0.56473
	12.626		0.337664		0.607682		-0.56464
	12.643		0.337665		0.607928		-0.56468
	12.66		0.337665		0.607817		-0.56472
	12.677		0.337664		0.608143		-0.5649
	12.694		0.337665		0.608932		-0.56493
	12.709		0.337664		0.608382		-0.56465
	12.727		0.337664		0.608052		-0.5645
	12.743		0.337664		0.606572		-0.56455
	12.76		0.337664		0.606819		-0.5648
	12.777		0.337664		0.607076		-0.56484
	12.795		0.337664		0.607098		-0.56479
	12.809		0.337664		0.606974		-0.56474
	12.826		0.337665		0.606323		-0.56464
	12.843		0.337665		0.607425		-0.56463
	12.859		0.337664		0.606293		-0.56488
	12.877		0.337664		0.607232		-0.56491
	12.894		0.337664		0.606587		-0.56499
	12.909		0.337665		0.606094		-0.5646
	12.926		0.337664		0.605742		-0.56469
	12.943		0.337665		0.604853		-0.56473
	12.959		0.337665		0.606296		-0.56484
	12.976		0.337664		0.604199		-0.56506
	12.994		0.337665		0.605866		-0.56491
	13.009		0.337664		0.605398		-0.56469
	13.027		0.337665		0.605684		-0.56465
	13.044		0.337665		0.604651		-0.56459
	13.059		0.337664		0.605727		-0.56478
	13.076		0.337664		0.606572		-0.56484
	13.093		0.337664		0.604976		-0.56467
	13.109		0.337664		0.605165		-0.56444
	13.128		0.337665		0.60602		-0.56468
	13.144		0.337664		0.605326		-0.56469
	13.16		0.337664		0.605049		-0.56487
	13.176		0.337665		0.604719		-0.56483
	13.194		0.337665		0.605581		-0.56498
	13.21		0.337665		0.605729		-0.56468
	13.227		0.337665		0.604525		-0.56461
	13.243		0.337665		0.605093		-0.56464
	13.259		0.337665		0.60502		-0.56474
	13.277		0.337665		0.604156		-0.56506
	13.293		0.337665		0.60579		-0.56484
	13.309		0.337665		0.604809		-0.56478
	13.326		0.337666		0.605439		-0.56449
	13.343		0.337665		0.605033		-0.5645
	13.359		0.337665		0.60354		-0.56478
	13.377		0.337665		0.604283		-0.56488
	13.394		0.337665		0.603322		-0.56487
	13.41		0.337665		0.6044		-0.56468
	13.427		0.337665		0.603915		-0.56476
	13.443		0.337665		0.604862		-0.56475
	13.459		0.337665		0.604688		-0.5651
	13.477		0.337665		0.605832		-0.56493
	13.494		0.337665		0.603443		-0.56484
	13.509		0.337666		0.604098		-0.56471
	13.528		0.337665		0.601098		-0.56463
	13.544		0.337665		0.602309		-0.56491
	13.56		0.337665		0.603348		-0.56493
	13.576		0.337665		0.601882		-0.56498
	13.594		0.337664		0.603047		-0.56497
	13.609		0.337665		0.603633		-0.56488
	13.627		0.337665		0.602537		-0.56476
	13.645		0.337665		0.604294		-0.56483
	13.661		0.337665		0.60386		-0.56509
	13.677		0.337666		0.603277		-0.5649
	13.694		0.337665		0.603462		-0.56505
	13.71		0.337665		0.603978		-0.56468
	13.726		0.337665		0.602076		-0.56476
	13.744		0.337665		0.602408		-0.56469
	13.76		0.337665		0.604264		-0.56484
	13.778		0.337665		0.602517		-0.56498
	13.793		0.337665		0.602897		-0.5651
	13.809		0.337665		0.600931		-0.56485
	13.826		0.337666		0.60248		-0.56473
	13.844		0.337665		0.602355		-0.56475
	13.859		0.337666		0.603105		-0.56474
	13.877		0.337665		0.602183		-0.56482
	13.893		0.337665		0.602228		-0.56487
	13.909		0.337665		0.602709		-0.5647
	13.927		0.337665		0.602128		-0.56463
	13.944		0.337665		0.602684		-0.56461
	13.959		0.337665		0.602736		-0.56486
	13.977		0.337665		0.600596		-0.56488
	13.994		0.337665		0.600727		-0.565
	14.01		0.337665		0.600216		-0.56466
	14.027		0.337665		0.601612		-0.56472
	14.044		0.337665		0.601566		-0.56486
	14.06		0.337665		0.603365		-0.56474
	14.076		0.337666		0.601097		-0.56485
	14.094		0.337665		0.601784		-0.56495
	14.11		0.337666		0.602118		-0.56477
	14.126		0.337665		0.601105		-0.5648
	14.143		0.337666		0.600499		-0.56487
	14.159		0.337666		0.602951		-0.56507
	14.176		0.337665		0.599378		-0.56515
	14.193		0.337666		0.601565		-0.5651
	14.21		0.337666		0.600951		-0.5647
	14.227		0.337665		0.600102		-0.56475
	14.244		0.337666		0.602107		-0.56486
	14.26		0.337665		0.600416		-0.565
	14.276		0.337665		0.600865		-0.56513
	14.294		0.337665		0.602257		-0.56506
	14.31		0.337665		0.601325		-0.56494
	14.327		0.337666		0.600658		-0.56488
	14.344		0.337665		0.601262		-0.56487
	14.36		0.337666		0.599743		-0.56486
	14.376		0.337666		0.600813		-0.5651
	14.394		0.337666		0.600708		-0.56488
	14.41		0.337666		0.600945		-0.56457
	14.426		0.337666		0.598407		-0.56491
	14.444		0.337666		0.600203		-0.56489
	14.46		0.337666		0.59958		-0.56494
	14.476		0.337666		0.60044		-0.56517
	14.493		0.337666		0.59979		-0.56505
	14.51		0.337666		0.599693		-0.56491
	14.527		0.337666		0.59967		-0.56495
	14.544		0.337666		0.600004		-0.5648
	14.56		0.337666		0.600235		-0.56502
	14.577		0.337666		0.601793		-0.56516
	14.593		0.337666		0.601446		-0.56476
	14.609		0.337665		0.598916		-0.56484
	14.626		0.337666		0.600126		-0.5648
	14.644		0.337666		0.600976		-0.56484
	14.66		0.337666		0.599798		-0.56481
	14.676		0.337666		0.599455		-0.56501
	14.694		0.337666		0.600564		-0.56514
	14.71		0.337666		0.598875		-0.56477
	14.727		0.337666		0.599739		-0.5648
	14.743		0.337666		0.598594		-0.56501
	14.759		0.337666		0.598347		-0.5651
	14.777		0.337666		0.598741		-0.56534
	14.793		0.337666		0.598378		-0.56514
	14.809		0.337666		0.597479		-0.56488
	14.827		0.337666		0.598849		-0.5649
	14.845		0.337666		0.598454		-0.56507
	14.86		0.337666		0.600781		-0.56499
	14.877		0.337667		0.601338		-0.56511
	14.894		0.337667		0.598825		-0.56494
	14.909		0.337666		0.599717		-0.56495
	14.927		0.337666		0.599018		-0.56506
	14.943		0.337666		0.59916		-0.56506
	14.96		0.337667		0.598605		-0.56499
	14.977		0.337667		0.598053		-0.5648
	14.994		0.337666		0.597543		-0.56488
	15.01		0.337666		0.599463		-0.56498
	15.026		0.337666		0.597324		-0.56471
	15.044		0.337666		0.599134		-0.56497
	15.059		0.337666		0.599138		-0.56505
	15.076		0.337666		0.600278		-0.56524
	15.093		0.337666		0.597312		-0.56526
	15.11		0.337666		0.595588		-0.56499
	15.126		0.337666		0.597702		-0.565
	15.144		0.337666		0.597761		-0.56488
	15.159		0.337667		0.599396		-0.5651
	15.176		0.337666		0.597222		-0.56528
	15.194		0.337666		0.596317		-0.56495
	15.209		0.337666		0.598158		-0.56504
	15.227		0.337666		0.596197		-0.56491
	15.244		0.337666		0.596222		-0.56494
	15.26		0.337666		0.59701		-0.56506
	15.276		0.337666		0.598252		-0.56511
	15.295		0.337666		0.59692		-0.56502
	15.311		0.337666		0.595286		-0.56483
	15.328		0.337667		0.597264		-0.56498
	15.345		0.337666		0.598433		-0.56485
	15.359		0.337666		0.597164		-0.56504
	15.376		0.337666		0.598859		-0.56513
	15.393		0.337666		0.596054		-0.56521
	15.41		0.337666		0.594698		-0.56482
	15.427		0.337666		0.597458		-0.56492
	15.444		0.337667		0.59646		-0.5648
	15.46		0.337666		0.597894		-0.56509
	15.477		0.337667		0.596639		-0.56513
	15.493		0.337666		0.5965		-0.56521
	15.509		0.337666		0.598598		-0.56512
	15.527		0.337667		0.597702		-0.56492
	15.543		0.337667		0.596151		-0.565
	15.559		0.337667		0.597634		-0.56497
	15.577		0.337666		0.5968		-0.56522
	15.593		0.337667		0.596617		-0.56506
	15.609		0.337666		0.59711		-0.56501
	15.627		0.337667		0.594831		-0.56493
	15.643		0.337667		0.596222		-0.56501
	15.659		0.337668		0.595193		-0.56506
	15.676		0.337668		0.596649		-0.56505
	15.693		0.337668		0.59718		-0.5652
	15.709		0.337668		0.596962		-0.56494
	15.727		0.337668		0.597135		-0.56481
	15.743		0.337668		0.596989		-0.5651
	15.759		0.337668		0.596078		-0.56511
	15.778		0.337668		0.596204		-0.56531
	15.795		0.337668		0.595896		-0.56502
	15.809		0.337668		0.595425		-0.56502
	15.826		0.337667		0.594689		-0.56469
	15.844		0.337667		0.596643		-0.56471
	15.859		0.337668		0.596024		-0.56503
	15.877		0.337668		0.596442		-0.56494
	15.893		0.337668		0.59566		-0.56502
	15.909		0.337668		0.597418		-0.56502
	15.926		0.337667		0.595408		-0.56492
	15.944		0.337667		0.593051		-0.56484
	15.959		0.337668		0.594718		-0.56499
	15.976		0.337668		0.595181		-0.56527
	15.993		0.337668		0.595401		-0.56505
	16.009		0.337668		0.594676		-0.56492
	16.027		0.337668		0.594025		-0.56489
	16.044		0.337668		0.595819		-0.56511
	16.061		0.337668		0.59416		-0.56517
	16.077		0.337668		0.596181		-0.56534
	16.095		0.337667		0.59566		-0.5652
	16.109		0.337667		0.594164		-0.56508
	16.127		0.337668		0.596079		-0.56495
	16.143		0.337667		0.596206		-0.5649
	16.159		0.337667		0.594462		-0.56509
	16.176		0.337667		0.595614		-0.56524
	16.194		0.337668		0.593354		-0.56502
	16.209		0.337667		0.593169		-0.56489
	16.227		0.337668		0.595371		-0.56484
	16.243		0.337667		0.594118		-0.56488
	16.259		0.337668		0.594253		-0.56514
	16.277		0.337668		0.594308		-0.56526
	16.294		0.337668		0.594931		-0.56522
	16.31		0.337668		0.594342		-0.565
	16.327		0.337667		0.593793		-0.56485
	16.343		0.337668		0.595868		-0.56488
	16.36		0.337667		0.593475		-0.56494
	16.376		0.337667		0.593874		-0.56508
	16.394		0.337668		0.593642		-0.56513
	16.41		0.337667		0.5943		-0.56497
	16.426		0.337667		0.594939		-0.56487
	16.444		0.337667		0.593165		-0.56487
	16.459		0.337667		0.595098		-0.56523
	16.477		0.337667		0.594755		-0.56521
	16.495		0.337668		0.593655		-0.56526
	16.51		0.337668		0.594096		-0.56512
	16.527		0.337668		0.595081		-0.56504
	16.543		0.337668		0.59431		-0.56493
	16.559		0.337667		0.595459		-0.56502
	16.576		0.337668		0.594042		-0.56501
	16.594		0.337667		0.593306		-0.565
	16.61		0.337667		0.592805		-0.56504
	16.627		0.337668		0.593792		-0.56502
	16.644		0.337668		0.595898		-0.56484
	16.66		0.337668		0.592609		-0.5653
	16.677		0.337668		0.593617		-0.56513
	16.694		0.337668		0.593179		-0.56538
	16.709		0.337667		0.593497		-0.56515
	16.727		0.337668		0.592723		-0.56497
	16.743		0.337667		0.59383		-0.56499
	16.76		0.337667		0.594002		-0.56493
	16.777		0.337667		0.594789		-0.56492
	16.794		0.337667		0.594859		-0.56493
	16.809		0.337668		0.592579		-0.56494
	16.827		0.337667		0.594882		-0.56476
	16.843		0.337668		0.594589		-0.5649
	16.86		0.337668		0.59293		-0.56514
	16.877		0.337668		0.590569		-0.56525
	16.893		0.337668		0.592691		-0.56493
	16.909		0.337667		0.593174		-0.56504
	16.927		0.337668		0.594395		-0.565
	16.943		0.337667		0.593395		-0.56501
	16.959		0.337667		0.592202		-0.56503
	16.977		0.337668		0.591318		-0.56528
	16.993		0.337668		0.593176		-0.56521
	17.009		0.337668		0.592863		-0.56488
	17.026		0.337668		0.593131		-0.56496
	17.043		0.337668		0.591626		-0.56509
	17.06		0.337667		0.593712		-0.56505
	17.076		0.337668		0.591164		-0.56529
	17.094		0.337667		0.592031		-0.56541
	17.111		0.337668		0.592392		-0.56517
	17.127		0.337668		0.591634		-0.56489
	17.144		0.337668		0.594045		-0.56515
	17.159		0.337668		0.591147		-0.5652
	17.176		0.337668		0.592832		-0.56521
	17.193		0.337668		0.59204		-0.5652
	17.211		0.337668		0.590598		-0.56502
	17.228		0.337668		0.591996		-0.56517
	17.244		0.337668		0.591674		-0.56495
	17.259		0.337668		0.592537		-0.56534
	17.276		0.337668		0.592405		-0.56522
	17.293		0.337668		0.59282		-0.56518
	17.31		0.337668		0.590495		-0.56521
	17.327		0.337668		0.591618		-0.56485
	17.343		0.337668		0.592282		-0.56496
	17.36		0.337668		0.592662		-0.56501
	17.377		0.337668		0.590707		-0.56544
	17.393		0.337668		0.59146		-0.56529
	17.409		0.337668		0.59051		-0.56512
	17.427		0.337668		0.591584		-0.5651
	17.444		0.337668		0.590139		-0.56509
	17.459		0.337668		0.591076		-0.56534
	17.477		0.337668		0.591716		-0.56533
	17.494		0.337667		0.591104		-0.56531
	17.509		0.337668		0.590383		-0.56507
	17.526		0.337668		0.591172		-0.5651
	17.544		0.337668		0.590462		-0.56505
	17.56		0.337668		0.590488		-0.5653
	17.576		0.337668		0.590648		-0.56556
	17.594		0.337668		0.590887		-0.56536
	17.61		0.337668		0.591552		-0.56517
	17.627		0.337668		0.590351		-0.56505
	17.643		0.337667		0.591858		-0.56534
	17.66		0.337668		0.591674		-0.5655
	17.676		0.337668		0.590399		-0.56545
	17.694		0.337668		0.590811		-0.56543
	17.71		0.337668		0.591476		-0.56534
	17.727		0.337667		0.590321		-0.56505
	17.745		0.337668		0.590323		-0.56493
	17.76		0.337667		0.590074		-0.56505
	17.777		0.337668		0.589929		-0.56519
	17.793		0.337667		0.589643		-0.56528
	17.81		0.337668		0.589238		-0.5653
	17.827		0.337668		0.588372		-0.56504
	17.844		0.337668		0.590073		-0.56525
	17.861		0.337668		0.590495		-0.56533
	17.877		0.337668		0.590702		-0.56546
	17.893		0.337668		0.590016		-0.56534
	17.91		0.337668		0.591095		-0.5654
	17.927		0.337668		0.589123		-0.56513
	17.943		0.337668		0.588647		-0.56526
	17.96		0.337667		0.589104		-0.56548
	17.976		0.337668		0.589751		-0.56546
	17.993		0.337667		0.590437		-0.56541
	18.01		0.337668		0.589474		-0.56537
	18.027		0.337668		0.591076		-0.56519
	18.044		0.337668		0.58989		-0.56534
	18.06		0.337668		0.589061		-0.56542
	18.076		0.337668		0.590794		-0.56547
	18.094		0.337668		0.590711		-0.56555
	18.111		0.337668		0.589053		-0.56526
	18.126		0.337668		0.588114		-0.56521
	18.144		0.337668		0.588741		-0.56517
	18.159		0.337668		0.588871		-0.56533
	18.177		0.337668		0.590401		-0.5653
	18.193		0.337668		0.589273		-0.56532
	18.21		0.337668		0.5882		-0.56544
	18.227		0.337668		0.588838		-0.56527
	18.243		0.337668		0.58946		-0.56523
	18.26		0.337668		0.587855		-0.56552
	18.276		0.337668		0.58899		-0.56553
	18.294		0.337668		0.589651		-0.56546
	18.309		0.337668		0.588613		-0.56516
	18.327		0.337668		0.588795		-0.56535
	18.344		0.337668		0.589027		-0.56531
	18.36		0.337668		0.588641		-0.56532
	18.377		0.337668		0.589933		-0.56549
	18.393		0.337668		0.589711		-0.56538
	18.411		0.337668		0.58835		-0.5652
	18.426		0.337668		0.588119		-0.56517
	18.444		0.337667		0.589049		-0.5653
	18.46		0.337668		0.588985		-0.56555
	18.477		0.337668		0.587572		-0.56563
	18.493		0.337668		0.58807		-0.56543
	18.51		0.337668		0.588685		-0.56541
	18.526		0.337668		0.58848		-0.56532
	18.543		0.337668		0.588643		-0.56538
	18.56		0.337669		0.588502		-0.56531
	18.576		0.337668		0.588042		-0.56568
	18.594		0.337668		0.587168		-0.56558
	18.611		0.337669		0.587732		-0.56538
	18.627		0.337668		0.587819		-0.56524
	18.644		0.337668		0.588542		-0.56536
	18.66		0.337668		0.587145		-0.56541
	18.677		0.337668		0.587683		-0.56545
	18.695		0.337668		0.587931		-0.56545
	18.711		0.337668		0.58859		-0.5653
	18.728		0.337668		0.588955		-0.5653
	18.744		0.337668		0.588496		-0.56509
	18.759		0.337668		0.587681		-0.56538
	18.777		0.337668		0.586537		-0.56551
	18.793		0.337668		0.588159		-0.56541
	18.809		0.337668		0.587193		-0.56543
	18.827		0.337668		0.588576		-0.5653
	18.843		0.337668		0.587316		-0.56532
	18.86		0.337668		0.58645		-0.56559
	18.877		0.337668		0.589343		-0.56575
	18.894		0.337668		0.588746		-0.56552
	18.911		0.337668		0.587825		-0.56569
	18.927		0.337668		0.586983		-0.5655
	18.945		0.337668		0.587889		-0.5654
	18.959		0.337668		0.588077		-0.56553
	18.976		0.337668		0.58757		-0.56562
	18.994		0.337668		0.587246		-0.5656
	19.01		0.337668		0.586764		-0.56544
	19.026		0.337668		0.585244		-0.56522
	19.045		0.337668		0.58416		-0.56536
	19.061		0.337668		0.585077		-0.56553
	19.077		0.337668		0.58794		-0.56566
	19.093		0.337668		0.586232		-0.56567
	19.111		0.337669		0.586987		-0.5655
	19.127		0.337668		0.587747		-0.5653
	19.144		0.337668		0.58727		-0.56537
	19.161		0.337668		0.58807		-0.56542
	19.178		0.337668		0.588845		-0.56561
	19.194		0.337668		0.587357		-0.56567
	19.211		0.337668		0.587965		-0.56542
	19.227		0.337669		0.587652		-0.56538
	19.244		0.337668		0.585655		-0.56537
	19.26		0.337668		0.587405		-0.56568
	19.277		0.337668		0.586467		-0.56575
	19.295		0.337668		0.587588		-0.56559
	19.311		0.337668		0.587409		-0.56556
	19.327		0.337668		0.586885		-0.56538
	19.344		0.337668		0.587463		-0.56557
	19.359		0.337668		0.585979		-0.5655
	19.376		0.337668		0.58689		-0.56573
	19.393		0.337668		0.586043		-0.56558
	19.41		0.337668		0.586855		-0.56544
	19.427		0.337668		0.586417		-0.56537
	19.443		0.337668		0.586339		-0.56538
	19.46		0.337668		0.586893		-0.56576
	19.476		0.337668		0.584291		-0.56585
	19.494		0.337669		0.586643		-0.56581
	19.511		0.337668		0.585209		-0.56556
	19.527		0.337668		0.586481		-0.56555
	19.544		0.337669		0.585409		-0.56548
	19.559		0.337668		0.587899		-0.56565
	19.577		0.337668		0.585556		-0.56565
	19.593		0.337668		0.58738		-0.56552
	19.611		0.337668		0.585269		-0.5653
	19.627		0.337668		0.585317		-0.56527
	19.643		0.337668		0.585546		-0.56534
	19.66		0.337668		0.585681		-0.5653
	19.677		0.337668		0.586823		-0.5655
	19.694		0.337668		0.585334		-0.5657
	19.711		0.337668		0.585756		-0.56556
	19.727		0.337668		0.585645		-0.56542
	19.744		0.337668		0.585688		-0.56534
	19.759		0.337669		0.58543		-0.5655
	19.777		0.337668		0.585267		-0.56574
	19.794		0.337668		0.586282		-0.56575
	19.81		0.337668		0.584601		-0.56539
	19.826		0.337668		0.586437		-0.56541
	19.844		0.337668		0.585819		-0.56539
	19.861		0.337668		0.586433		-0.5654
	19.876		0.337668		0.586059		-0.56565
	19.894		0.337668		0.58475		-0.5657
	19.911		0.337668		0.585057		-0.56565
	19.926		0.337668		0.585796		-0.56546
	19.943		0.337668		0.584389		-0.5654
	19.96		0.337668		0.582993		-0.56567
	19.977		0.337669		0.585685		-0.56562
	19.993		0.337668		0.583972		-0.56572
	20.011		0.337668		0.584555		-0.56537
	20.026		0.337668		0.584144		-0.56552
	20.043		0.337668		0.585546		-0.56556
	20.06		0.337668		0.582881		-0.56564
	20.076		0.337669		0.586768		-0.5658
	20.094		0.337668		0.584985		-0.56582
	20.111		0.337668		0.583586		-0.5656
	20.127		0.337668		0.58496		-0.56543
	20.145		0.337668		0.583538		-0.56546
	20.159		0.337668		0.585171		-0.5657
	20.176		0.337668		0.586091		-0.5658
	20.193		0.337668		0.584052		-0.56567
	20.211		0.337668		0.585033		-0.56563
	20.227		0.337668		0.584284		-0.56547
	20.244		0.337668		0.583602		-0.56555
	20.261		0.337668		0.584568		-0.56587
	20.278		0.337668		0.583781		-0.56589
	20.295		0.337669		0.582913		-0.566
	20.31		0.337668		0.583216		-0.56575
	20.327		0.33767		0.583132		-0.56544
	20.344		0.337668		0.58402		-0.56563
	20.359		0.337669		0.584788		-0.56572
	20.376		0.337669		0.585049		-0.56583
	20.393		0.337669		0.583149		-0.56566
	20.411		0.337668		0.586462		-0.56566
	20.427		0.337668		0.585116		-0.56564
	20.444		0.337668		0.585533		-0.56567
	20.46		0.337668		0.583208		-0.56574
	20.476		0.337668		0.584057		-0.56587
	20.494		0.337668		0.584323		-0.56594
	20.51		0.337669		0.583439		-0.56573
	20.526		0.337669		0.583841		-0.56556
	20.543		0.337668		0.584382		-0.5656
	20.56		0.337668		0.583441		-0.56553
	20.577		0.337668		0.58187		-0.56559
	20.594		0.337668		0.584103		-0.56559
	20.611		0.337668		0.583622		-0.5656
	20.627		0.337668		0.582889		-0.56544
	20.644		0.337668		0.584641		-0.56562
	20.66		0.337668		0.582276		-0.56558
	20.676		0.337668		0.581945		-0.56589
	20.693		0.337668		0.582467		-0.56576
	20.711		0.337668		0.584633		-0.5657
	20.726		0.337668		0.582808		-0.56571
	20.743		0.337668		0.584744		-0.56583
	20.76		0.337668		0.583399		-0.5657
	20.777		0.337668		0.583678		-0.56594
	20.793		0.337669		0.584155		-0.56588
	20.811		0.337669		0.582553		-0.56563
	20.826		0.337668		0.583798		-0.56565
	20.843		0.337668		0.583317		-0.56564
	20.86		0.337668		0.584363		-0.56574
	20.876		0.337668		0.583056		-0.56592
	20.893		0.337668		0.582124		-0.56583
	20.91		0.337668		0.58394		-0.56584
	20.928		0.337668		0.583232		-0.56575
	20.945		0.337669		0.584284		-0.56564
	20.96		0.337668		0.582881		-0.56592
	20.976		0.337668		0.583388		-0.56605
	20.994		0.337669		0.583745		-0.5659
	21.01		0.337669		0.581854		-0.56565
	21.027		0.337668		0.582029		-0.56538
	21.043		0.337668		0.582881		-0.56559
	21.061		0.337668		0.58172		-0.56575
	21.076		0.337668		0.58152		-0.56587
	21.093		0.337668		0.584034		-0.56568
	21.11		0.337668		0.583351		-0.56583
	21.126		0.337668		0.584355		-0.5656
	21.144		0.337668		0.58245		-0.56583
	21.16		0.337668		0.582029		-0.56581
	21.177		0.337668		0.583084		-0.56579
	21.193		0.337668		0.581846		-0.56588
	21.211		0.337668		0.582785		-0.56563
	21.227		0.337668		0.583548		-0.56579
	21.243		0.337668		0.581828		-0.56569
	21.26		0.337668		0.582295		-0.56575
	21.277		0.337668		0.583439		-0.56584
	21.294		0.337669		0.582443		-0.56588
	21.31		0.337668		0.58218		-0.56581
	21.327		0.337668		0.582613		-0.56555
	21.344		0.337668		0.581972		-0.5656
	21.36		0.337668		0.583048		-0.56579
	21.377		0.337669		0.583377		-0.56607
	21.394		0.337668		0.582236		-0.56595
	21.41		0.337669		0.58128		-0.56561
	21.427		0.337669		0.580663		-0.56553
	21.445		0.337668		0.583025		-0.56566
	21.462		0.337669		0.582674		-0.5658
	21.477		0.337668		0.583319		-0.56594
	21.494		0.337668		0.583081		-0.5658
	21.51		0.337668		0.582682		-0.56551
	21.527		0.337668		0.581836		-0.56563
	21.544		0.337668		0.58308		-0.56579
	21.561		0.337668		0.579711		-0.56571
	21.578		0.337668		0.581758		-0.56575
	21.594		0.337668		0.580756		-0.56588
	21.61		0.337668		0.582535		-0.56583
	21.626		0.337668		0.581221		-0.56563
	21.644		0.337668		0.582272		-0.56577
	21.66		0.337668		0.582075		-0.56579
	21.677		0.337668		0.581926		-0.56586
	21.694		0.337668		0.58229		-0.56603
	21.71		0.337668		0.581894		-0.56583
	21.727		0.337669		0.581547		-0.56569
	21.743		0.337668		0.582738		-0.56559
	21.76		0.337668		0.58202		-0.56596
	21.777		0.337669		0.58179		-0.5662
	21.793		0.337668		0.580731		-0.56575
	21.811		0.337668		0.582235		-0.56578
	21.826		0.337668		0.581072		-0.56573
	21.843		0.337668		0.581824		-0.56558
	21.86		0.337668		0.579369		-0.56577
	21.877		0.337668		0.583184		-0.566
	21.893		0.337668		0.581862		-0.56615
	21.911		0.337668		0.579701		-0.56582
	21.927		0.337668		0.582021		-0.56569
	21.944		0.337669		0.581217		-0.56592
	21.96		0.337668		0.582527		-0.56592
	21.976		0.337668		0.580974		-0.56607
	21.994		0.337668		0.582155		-0.56608
	22.011		0.337668		0.581346		-0.56581
	22.026		0.337668		0.58085		-0.56584
	22.043		0.337668		0.581231		-0.5659
	22.061		0.337668		0.581177		-0.56602
	22.077		0.337668		0.582371		-0.56612
	22.094		0.337668		0.580328		-0.56625
	22.11		0.337668		0.582462		-0.56589
	22.127		0.337668		0.581627		-0.56577
	22.145		0.337668		0.5814		-0.56576
	22.161		0.337668		0.581239		-0.56595
	22.177		0.337668		0.581523		-0.56621
	22.193		0.337668		0.580946		-0.566
	22.211		0.337669		0.58218		-0.5657
	22.226		0.337669		0.581619		-0.56592
	22.244		0.337668		0.58222		-0.56587
	22.26		0.337668		0.580882		-0.5659
	22.276		0.337669		0.580053		-0.56608
	22.294		0.337668		0.580832		-0.56616
	22.31		0.337668		0.581072		-0.56591
	22.326		0.337668		0.582785		-0.56579
	22.343		0.337668		0.583206		-0.56607
	22.361		0.337668		0.580436		-0.56603
	22.378		0.337668		0.583328		-0.56617
	22.394		0.337668		0.580788		-0.5661
	22.411		0.337669		0.58054		-0.56588
	22.427		0.337668		0.582037		-0.56565
	22.443		0.337668		0.58117		-0.56578
	22.46		0.337668		0.58074		-0.56592
	22.476		0.337668		0.582111		-0.56586
	22.494		0.337668		0.581952		-0.56591
	22.511		0.337668		0.582296		-0.56594
	22.526		0.337668		0.581923		-0.56575
	22.544		0.337668		0.581553		-0.56564
	22.561		0.337668		0.582272		-0.56607
	22.577		0.337668		0.581527		-0.56613
	22.594		0.337668		0.581393		-0.56614
	22.61		0.337668		0.581129		-0.566
	22.627		0.337668		0.582304		-0.56593
	22.643		0.337668		0.582427		-0.56578
	22.66		0.337668		0.579743		-0.56593
	22.677		0.337668		0.581768		-0.56613
	22.693		0.337668		0.581065		-0.56588
	22.71		0.337668		0.580964		-0.56582
	22.726		0.33767		0.582045		-0.56576
	22.744		0.337668		0.581479		-0.56585
	22.762		0.337668		0.580723		-0.56608
	22.778		0.337668		0.581734		-0.56593
	22.794		0.337668		0.582648		-0.56609
	22.81		0.337668		0.580013		-0.56589
	22.826		0.337668		0.58184		-0.56581
	22.844		0.337668		0.582373		-0.56584
	22.861		0.337669		0.580641		-0.5659
	22.876		0.337668		0.581262		-0.56612
	22.894		0.337668		0.581835		-0.56636
	22.909		0.337668		0.580867		-0.56598
	22.926		0.337668		0.580279		-0.56587
	22.943		0.337668		0.581153		-0.56591
	22.961		0.337668		0.580094		-0.56611
	22.977		0.337669		0.580622		-0.56629
	22.994		0.337668		0.581703		-0.56625
	23.01		0.337668		0.580527		-0.56602
	23.027		0.337668		0.580062		-0.56621
	23.043		0.337668		0.580536		-0.56591
	23.06		0.337668		0.581049		-0.5661
	23.076		0.337668		0.580922		-0.56627
	23.094		0.337668		0.579657		-0.56595
	23.11		0.337668		0.579335		-0.5659
	23.128		0.337668		0.581703		-0.56587
	23.144		0.337668		0.580015		-0.5659
	23.162		0.337668		0.580921		-0.56599
	23.176		0.337668		0.581087		-0.56615
	23.194		0.337668		0.580079		-0.56608
	23.209		0.337668		0.580769		-0.56601
	23.227		0.337668		0.578894		-0.56583
	23.243		0.337668		0.582311		-0.56612
	23.261		0.337668		0.579339		-0.56628
	23.277		0.337668		0.580214		-0.56626
	23.293		0.337668		0.580681		-0.56626
	23.31		0.337668		0.581067		-0.56618
	23.327		0.337668		0.580795		-0.56582
	23.345		0.337668		0.580396		-0.56586
	23.362		0.337668		0.579538		-0.56591
	23.378		0.337668		0.580954		-0.56614
	23.394		0.337668		0.58031		-0.56621
	23.41		0.337668		0.580161		-0.56593
	23.426		0.337668		0.578904		-0.56582
	23.443		0.337668		0.580472		-0.5659
	23.46		0.337668		0.582168		-0.56608
	23.476		0.337668		0.580874		-0.56613
	23.493		0.337669		0.578621		-0.5661
	23.51		0.337669		0.580022		-0.56592
	23.526		0.337668		0.579205		-0.566
	23.543		0.337668		0.579568		-0.56591
	23.561		0.337668		0.579237		-0.56614
	23.577		0.337668		0.580267		-0.56617
	23.595		0.337669		0.581419		-0.56596
	23.61		0.337668		0.579098		-0.56608
	23.627		0.337668		0.580802		-0.56604
	23.644		0.337668		0.580373		-0.56606
	23.66		0.337668		0.581878		-0.56595
	23.676		0.337668		0.579924		-0.56619
	23.693		0.337669		0.581192		-0.56619
	23.71		0.337669		0.580237		-0.56608
	23.726		0.337668		0.579613		-0.56583
	23.743		0.337668		0.579861		-0.56587
	23.76		0.337668		0.580635		-0.56615
	23.776		0.337668		0.579515		-0.56604
	23.793		0.337669		0.581435		-0.56629
	23.81		0.337668		0.579711		-0.56618
	23.826		0.337668		0.580747		-0.56596
	23.844		0.337669		0.580949		-0.56608
	23.861		0.337669		0.580264		-0.5661
	23.876		0.337669		0.580785		-0.5662
	23.894		0.337668		0.581049		-0.56614
	23.911		0.337669		0.580055		-0.56596
	23.926		0.337669		0.580021		-0.56583
	23.944		0.337669		0.580476		-0.56615
	23.96		0.337669		0.580723		-0.56625
	23.976		0.337669		0.581874		-0.56649
	23.994		0.337669		0.578638		-0.56625
	24.009		0.337669		0.579493		-0.56596
	24.026		0.337669		0.580015		-0.56618
	24.044		0.337668		0.579841		-0.56591
	24.06		0.337669		0.578994		-0.56612
	24.076		0.337669		0.579537		-0.56629
	24.093		0.337669		0.57863		-0.56638
	24.109		0.337669		0.578209		-0.5661
	24.126		0.337668		0.579188		-0.56609
	24.144		0.337669		0.579894		-0.56592
	24.16		0.337668		0.578378		-0.56613
	24.176		0.337669		0.579004		-0.56625
	24.193		0.337668		0.579804		-0.56628
	24.21		0.337668		0.581547		-0.56608
	24.227		0.337669		0.579711		-0.56604
	24.244		0.337669		0.578979		-0.56594
	24.261		0.337669		0.580476		-0.56625
	24.276		0.337669		0.579672		-0.56629
	24.293		0.337669		0.578521		-0.56623
	24.31		0.337669		0.578724		-0.56588
	24.326		0.337669		0.580054		-0.56595
	24.344		0.337669		0.579185		-0.56576
	24.36		0.337668		0.578974		-0.56595
	24.377		0.337669		0.579964		-0.56607
	24.393		0.337669		0.579815		-0.56604
	24.41		0.337668		0.579477		-0.56617
	24.426		0.337668		0.578915		-0.56592
	24.443		0.337668		0.579408		-0.56599
	24.461		0.337668		0.578486		-0.56593
	24.476		0.337668		0.580404		-0.56635
	24.493		0.337668		0.579997		-0.56642
	24.51		0.337668		0.579266		-0.56615
	24.527		0.337668		0.578756		-0.5661
	24.543		0.337669		0.578804		-0.56621
	24.56		0.337669		0.580336		-0.56636
	24.576		0.337668		0.578756		-0.56623
	24.593		0.337669		0.578161		-0.5662
	24.61		0.337669		0.579672		-0.56605
	24.626		0.337668		0.579874		-0.5659
	24.644		0.337669		0.577232		-0.56608
	24.661		0.337668		0.57906		-0.56608
	24.678		0.337669		0.578663		-0.5662
	24.695		0.337668		0.578955		-0.56626
	24.71		0.337668		0.57964		-0.56616
	24.726		0.337668		0.57885		-0.56611
	24.743		0.337668		0.579408		-0.56615
	24.761		0.337668		0.578984		-0.56614
	24.776		0.337668		0.578482		-0.56655
	24.794		0.337668		0.57841		-0.56624
	24.81		0.337668		0.578346		-0.56612
	24.827		0.337668		0.577904		-0.56598
	24.844		0.337669		0.579246		-0.56578
	24.86		0.337668		0.579368		-0.5661
	24.877		0.337668		0.578479		-0.56626
	24.894		0.337669		0.578527		-0.5662
	24.91		0.337668		0.578939		-0.56629
	24.927		0.337669		0.580577		-0.56615
	24.943		0.337669		0.578342		-0.566
	24.96		0.337669		0.577843		-0.5661
	24.976		0.337668		0.577975		-0.56639
	24.994		0.337669		0.577724		-0.56629
	25.01		0.337669		0.579743		-0.56612
	25.027		0.337669		0.578643		-0.56593
	25.044		0.337668		0.578652		-0.56597
	25.061		0.337668		0.577784		-0.56625
	25.076		0.337669		0.578031		-0.56639
	25.094		0.337669		0.578764		-0.56638
	25.111		0.337669		0.577966		-0.56625
	25.127		0.337669		0.577975		-0.56577
	25.143		0.337669		0.577286		-0.5662
	25.16		0.337669		0.579124		-0.56627
	25.177		0.337669		0.578119		-0.56639
	25.194		0.337669		0.578541		-0.56619
	25.211		0.337669		0.577768		-0.56612
	25.227		0.33767		0.579186		-0.56599
	25.244		0.337669		0.576298		-0.56589
	25.261		0.337669		0.578581		-0.56603
	25.276		0.337669		0.578843		-0.56627
	25.293		0.337669		0.578383		-0.56612
	25.311		0.337669		0.578829		-0.56612
	25.327		0.337669		0.577665		-0.56605
	25.344		0.337668		0.577449		-0.56594
	25.36		0.337669		0.575992		-0.56629
	25.377		0.337669		0.578197		-0.56641
	25.393		0.337669		0.578127		-0.5663
	25.411		0.337669		0.577114		-0.56633
	25.427		0.337669		0.577313		-0.56616
	25.444		0.337669		0.579637		-0.56615
	25.461		0.337669		0.577458		-0.56632
	25.477		0.337669		0.577936		-0.56642
	25.494		0.337669		0.576762		-0.56637
	25.511		0.337669		0.577943		-0.56617
	25.527		0.337669		0.577017		-0.56604
	25.545		0.337669		0.579057		-0.56604
	25.561		0.337669		0.57767		-0.56626
	25.576		0.337668		0.577826		-0.56633
	25.593		0.337669		0.576523		-0.56627
	25.61		0.337669		0.575753		-0.56623
	25.626		0.337668		0.578658		-0.56612
	25.643		0.337669		0.578069		-0.56594
	25.661		0.337669		0.577959		-0.56617
	25.676		0.337669		0.577161		-0.56644
	25.693		0.337669		0.576301		-0.56636
	25.71		0.337669		0.578258		-0.56612
	25.728		0.337669		0.576948		-0.56612
	25.745		0.337669		0.577294		-0.56606
	25.76		0.337669		0.577123		-0.56622
	25.777		0.337669		0.578128		-0.56641
	25.795		0.337669		0.577022		-0.56657
	25.811		0.337669		0.578081		-0.56615
	25.826		0.337669		0.577612		-0.56617
	25.844		0.337669		0.578164		-0.56629
	25.861		0.337669		0.576827		-0.56645
	25.878		0.337669		0.577051		-0.56644
	25.894		0.337669		0.576461		-0.56637
	25.911		0.337669		0.575867		-0.56633
	25.927		0.337669		0.574628		-0.56606
	25.943		0.337669		0.577441		-0.56618
	25.96		0.337669		0.576143		-0.56636
	25.977		0.337669		0.575918		-0.56654
	25.994		0.337668		0.576952		-0.56671
	26.011		0.337669		0.575984		-0.56613
	26.026		0.337669		0.577235		-0.56608
	26.043		0.337669		0.576505		-0.56619
	26.06		0.337668		0.575275		-0.56625
	26.077		0.337668		0.576837		-0.56649
	26.094		0.337668		0.57686		-0.56636
	26.11		0.337669		0.575427		-0.56639
	26.127		0.337669		0.575834		-0.56609
	26.144		0.337669		0.575674		-0.56613
	26.16		0.337669		0.575172		-0.56619
	26.176		0.337669		0.576771		-0.56641
	26.193		0.337668		0.5761		-0.56615
	26.211		0.337669		0.576183		-0.56611
	26.227		0.337669		0.575088		-0.566
	26.243		0.337669		0.576034		-0.56608
	26.26		0.337669		0.577002		-0.56627
	26.276		0.337668		0.576048		-0.56639
	26.294		0.337668		0.576951		-0.56629
	26.31		0.337668		0.575863		-0.56621
	26.327		0.337668		0.575205		-0.56609
	26.343		0.337668		0.57638		-0.56625
	26.361		0.337669		0.576203		-0.56616
	26.377		0.337669		0.575973		-0.56627
	26.394		0.337669		0.576332		-0.56643
	26.41		0.337669		0.575374		-0.56625
	26.427		0.337669		0.575251		-0.56617
	26.444		0.337669		0.57698		-0.56618
	26.46		0.337669		0.574853		-0.56634
	26.477		0.337669		0.575765		-0.56637
	26.494		0.337669		0.573953		-0.56644
	26.511		0.337669		0.574352		-0.56614
	26.527		0.337669		0.575785		-0.56623
	26.543		0.337668		0.576327		-0.56625
	26.56		0.337669		0.574605		-0.56625
	26.577		0.337669		0.574543		-0.56644
	26.593		0.337669		0.576765		-0.56614
	26.611		0.337669		0.574717		-0.56617
	26.628		0.337669		0.574504		-0.56608
	26.644		0.337669		0.575931		-0.56599
	26.66		0.337669		0.577424		-0.5662
	26.676		0.337669		0.575164		-0.56644
	26.693		0.337669		0.575481		-0.56621
	26.71		0.337669		0.574384		-0.56612
	26.727		0.337669		0.575245		-0.56622
	26.743		0.337669		0.575116		-0.5661
	26.761		0.337668		0.576277		-0.56613
	26.776		0.337669		0.574238		-0.56604
	26.793		0.337669		0.57646		-0.56647
	26.811		0.337669		0.574527		-0.5663
	26.827		0.337669		0.573844		-0.56603
	26.844		0.337669		0.574098		-0.5663
	26.86		0.337668		0.575392		-0.56645
	26.877		0.337669		0.573572		-0.56655
	26.894		0.337669		0.573165		-0.56649
	26.911		0.337668		0.575147		-0.56633
	26.926		0.337668		0.574877		-0.56609
	26.943		0.337668		0.575136		-0.56606
	26.96		0.337669		0.573675		-0.56621
	26.977		0.337669		0.574396		-0.56641
	26.994		0.337669		0.572695		-0.56642
	27.011		0.337669		0.574463		-0.56633
	27.027		0.337669		0.575013		-0.56623
	27.044		0.337669		0.575327		-0.56622
	27.06		0.337669		0.57305		-0.56641
	27.076		0.337669		0.574192		-0.56644
	27.093		0.337669		0.573991		-0.56638
	27.111		0.337669		0.574622		-0.5662
	27.126		0.337669		0.574367		-0.5661
	27.144		0.337669		0.574038		-0.56597
	27.161		0.337669		0.574519		-0.56624
	27.177		0.337669		0.574957		-0.56645
	27.193		0.337669		0.573978		-0.56619
	27.211		0.337669		0.575524		-0.56621
	27.226		0.337669		0.574207		-0.56595
	27.243		0.337669		0.575063		-0.56629
	27.26		0.337669		0.574968		-0.56629
	27.276		0.337669		0.574625		-0.56639
	27.295		0.337669		0.573916		-0.56654
	27.312		0.337669		0.573554		-0.56644
	27.328		0.33767		0.573571		-0.56633
	27.344		0.337669		0.574442		-0.56632
	27.36		0.337669		0.574459		-0.56643
	27.376		0.337668		0.573866		-0.56651
	27.394		0.337669		0.574192		-0.5665
	27.411		0.337669		0.573524		-0.56629
	27.427		0.337669		0.572361		-0.56626
	27.444		0.337669		0.574871		-0.56624
	27.461		0.337668		0.573711		-0.56637
	27.476		0.337669		0.571477		-0.56639
	27.493		0.337669		0.572433		-0.56641
	27.51		0.337669		0.572671		-0.56613
	27.527		0.337669		0.573484		-0.56629
	27.544		0.337669		0.573003		-0.56618
	27.56		0.337669		0.573707		-0.56633
	27.577		0.337669		0.574527		-0.56658
	27.593		0.337669		0.572687		-0.56645
	27.61		0.337669		0.574914		-0.56632
	27.627		0.337668		0.573587		-0.56612
	27.643		0.337669		0.574057		-0.56637
	27.661		0.337668		0.575464		-0.56649
	27.676		0.337668		0.574306		-0.5664
	27.693		0.337669		0.574474		-0.56634
	27.711		0.337668		0.574113		-0.56645
	27.727		0.337669		0.572775		-0.56616
	27.743		0.337669		0.572392		-0.56645
	27.761		0.337669		0.573171		-0.56656
	27.777		0.337669		0.576129		-0.56673
	27.793		0.337669		0.573677		-0.56666
	27.811		0.337669		0.572635		-0.56645
	27.827		0.337668		0.572871		-0.56612
	27.844		0.337669		0.574253		-0.56632
	27.86		0.337669		0.573493		-0.56647
	27.876		0.337669		0.574871		-0.5664
	27.893		0.337669		0.574122		-0.56667
	27.911		0.337669		0.5733		-0.56643
	27.926		0.337669		0.572256		-0.56633
	27.944		0.337668		0.574138		-0.56637
	27.96		0.337668		0.572975		-0.56649
	27.976		0.337668		0.575077		-0.56666
	27.993		0.337668		0.571821		-0.56669
	28.011		0.337668		0.573157		-0.56643
	28.027		0.337669		0.573911		-0.56639
	28.045		0.337668		0.573715		-0.56628
	28.062		0.337668		0.572568		-0.5665
	28.078		0.337668		0.572793		-0.56635
	28.097		0.337669		0.572671		-0.56645
	28.11		0.337669		0.572275		-0.56624
	28.127		0.337668		0.572012		-0.56607
	28.143		0.337668		0.57367		-0.56637
	28.161		0.337669		0.575231		-0.56641
	28.176		0.337668		0.573122		-0.56667
	28.193		0.337669		0.5709		-0.56654
	28.211		0.337669		0.573109		-0.56662
	28.227		0.337668		0.572438		-0.56633
	28.244		0.337668		0.573154		-0.56637
	28.26		0.337668		0.572805		-0.56649
	28.277		0.337668		0.573322		-0.56671
	28.293		0.337669		0.571532		-0.56672
	28.311		0.337669		0.573342		-0.56645
	28.328		0.337669		0.573594		-0.56636
	28.343		0.337668		0.573547		-0.56637
	28.361		0.337669		0.57331		-0.56652
	28.377		0.337668		0.573274		-0.56669
	28.394		0.337669		0.572426		-0.56667
	28.41		0.337668		0.573156		-0.56654
	28.427		0.337669		0.571538		-0.56645
	28.444		0.337669		0.572615		-0.56647
	28.461		0.337669		0.572623		-0.56654
	28.476		0.337669		0.572184		-0.56666
	28.493		0.337669		0.571616		-0.56656
	28.511		0.337669		0.572217		-0.56641
	28.527		0.337669		0.572114		-0.56626
	28.544		0.337669		0.571651		-0.56645
	28.56		0.337668		0.572832		-0.56644
	28.577		0.337669		0.573299		-0.56674
	28.593		0.337669		0.573038		-0.56657
	28.61		0.337669		0.571898		-0.56653
	28.627		0.337669		0.571564		-0.56632
	28.644		0.337669		0.571763		-0.56636
	28.66		0.337669		0.572225		-0.56641
	28.677		0.337669		0.574251		-0.56674
	28.693		0.337669		0.571469		-0.56656
	28.711		0.337669		0.573685		-0.56667
	28.726		0.337669		0.573665		-0.56639
	28.744		0.337669		0.573595		-0.56646
	28.76		0.337669		0.5723		-0.56641
	28.777		0.33767		0.571236		-0.56669
	28.794		0.337669		0.57291		-0.56668
	28.811		0.337669		0.572637		-0.56658
	28.827		0.337669		0.572584		-0.56645
	28.843		0.33767		0.573941		-0.56638
	28.861		0.33767		0.571932		-0.56649
	28.876		0.337669		0.572842		-0.56675
	28.893		0.337669		0.573894		-0.5666
	28.91		0.337669		0.572679		-0.56649
	28.927		0.337669		0.57172		-0.56629
	28.943		0.33767		0.572367		-0.56641
	28.96		0.337669		0.572292		-0.56659
	28.977		0.337669		0.571031		-0.56658
	28.993		0.337669		0.572584		-0.56666
	29.011		0.337669		0.574072		-0.56639
	29.027		0.337669		0.571861		-0.56624
	29.044		0.337669		0.571801		-0.56624
	29.061		0.337669		0.573026		-0.56634
	29.077		0.337669		0.572002		-0.56637
	29.094		0.337669		0.571672		-0.56637
	29.11		0.337669		0.571107		-0.5664
	29.127		0.33767		0.572727		-0.56643
	29.143		0.337669		0.572682		-0.56625
	29.161		0.337669		0.571965		-0.56646
	29.176		0.33767		0.572294		-0.56659
	29.193		0.337669		0.573811		-0.56667
	29.21		0.33767		0.572265		-0.56669
	29.227		0.33767		0.57162		-0.5666
	29.244		0.337669		0.571827		-0.56641
	29.26		0.33767		0.572671		-0.56648
	29.277		0.337669		0.572663		-0.5666
	29.294		0.337669		0.571341		-0.56659
	29.311		0.337669		0.573172		-0.56656
	29.326		0.337669		0.572711		-0.56637
	29.344		0.337669		0.572351		-0.56641
	29.36		0.337669		0.572317		-0.56659
	29.377		0.337669		0.572108		-0.56688
	29.393		0.337669		0.571874		-0.56672
	29.411		0.337669		0.571773		-0.56654
	29.427		0.337669		0.573167		-0.56634
	29.444		0.33767		0.572225		-0.56639
	29.46		0.33767		0.572886		-0.5665
	29.476		0.337669		0.571305		-0.56656
	29.494		0.33767		0.570383		-0.56658
	29.511		0.33767		0.572476		-0.56643
	29.528		0.33767		0.573515		-0.5664
	29.544		0.33767		0.571711		-0.56645
	29.56		0.33767		0.572413		-0.56662
	29.577		0.337669		0.572852		-0.56658
	29.593		0.33767		0.572815		-0.56671
	29.612		0.33767		0.571718		-0.56659
	29.627		0.33767		0.57129		-0.56642
	29.643		0.33767		0.572957		-0.56619
	29.661		0.337669		0.571681		-0.56649
	29.677		0.33767		0.571635		-0.56662
	29.693		0.337669		0.571348		-0.56654
	29.711		0.337669		0.573422		-0.56652
	29.727		0.33767		0.570927		-0.56643
	29.743		0.337669		0.571597		-0.5665
	29.76		0.337669		0.571804		-0.5664
	29.777		0.337669		0.570537		-0.56672
	29.793		0.337669		0.572974		-0.56654
	29.81		0.33767		0.571486		-0.56641
	29.827		0.33767		0.572408		-0.56648
	29.843		0.337669		0.5726		-0.56644
	29.861		0.337669		0.571692		-0.56641
	29.876		0.33767		0.572841		-0.5667
	29.894		0.33767		0.571045		-0.56658
	29.91		0.337669		0.572598		-0.56651
	29.926		0.337669		0.570282		-0.56628
	29.944		0.33767		0.572302		-0.56629
	29.961		0.337669		0.570608		-0.56643
	29.977		0.337669		0.571787		-0.56656
	29.993		0.337669		0.571279		-0.56645
	30.01		0.337669		0.571647		-0.56633
	30.027		0.337669		0.57069		-0.56633
	30.043		0.337669		0.570632		-0.5663
	30.06		0.33767		0.570403		-0.56638
	30.076		0.33767		0.570393		-0.56658
	30.093		0.33767		0.572275		-0.56656
	30.11		0.33767		0.57198		-0.56647
	30.127		0.337669		0.573125		-0.56641
	30.143		0.33767		0.571891		-0.56665
	30.161		0.33767		0.572431		-0.56662
	30.177		0.33767		0.572324		-0.5667
	30.194		0.33767		0.571898		-0.56658
	30.211		0.33767		0.571384		-0.5665
	30.226		0.337669		0.57207		-0.56658
	30.243		0.33767		0.571235		-0.56667
	30.26		0.33767		0.571811		-0.56667
	30.277		0.337669		0.571708		-0.56674
	30.293		0.337669		0.572369		-0.56661
	30.31		0.337669		0.572079		-0.5664
	30.327		0.337669		0.571532		-0.56639
	30.343		0.337669		0.571198		-0.56622
	30.361		0.337669		0.57225		-0.56667
	30.376		0.337669		0.571013		-0.56669
	30.394		0.337669		0.571381		-0.56671
	30.411		0.337669		0.571793		-0.56645
	30.427		0.33767		0.571362		-0.56656
	30.443		0.33767		0.571675		-0.56651
	30.461		0.337669		0.571709		-0.5665
	30.476		0.337669		0.569932		-0.56674
	30.493		0.337669		0.570459		-0.56661
	30.511		0.337669		0.572535		-0.56655
	30.527		0.337669		0.569727		-0.56645
	30.544		0.33767		0.573129		-0.56634
	30.56		0.337669		0.570347		-0.56679
	30.577		0.337669		0.571873		-0.56679
	30.593		0.337669		0.572058		-0.5666
	30.61		0.337669		0.571288		-0.56664
	30.626		0.337669		0.572831		-0.56649
	30.644		0.337669		0.570996		-0.56666
	30.661		0.33767		0.570393		-0.56657
	30.677		0.337669		0.570054		-0.56675
	30.693		0.337669		0.570408		-0.56664
	30.711		0.337669		0.571823		-0.56671
	30.727		0.337669		0.569224		-0.56655
	30.743		0.337669		0.571756		-0.56645
	30.761		0.337669		0.569157		-0.5665
	30.777		0.337669		0.571003		-0.5667
	30.793		0.337669		0.571354		-0.56682
	30.811		0.337668		0.571039		-0.56668
	30.827		0.337668		0.571337		-0.56656
	30.843		0.337668		0.569788		-0.56659
	30.861		0.337669		0.570333		-0.56663
	30.876		0.337668		0.570966		-0.56691
	30.894		0.337669		0.570628		-0.56635
	30.911		0.337669		0.570654		-0.56653
	30.926		0.337669		0.570585		-0.56626
	30.944		0.337669		0.570419		-0.56625
	30.962		0.337669		0.569858		-0.56637
	30.977		0.337669		0.570725		-0.56685
	30.994		0.337669		0.572066		-0.56672
	31.011		0.337669		0.571126		-0.56677
	31.026		0.337669		0.570584		-0.56654
	31.045		0.337669		0.570256		-0.56662
	31.062		0.337669		0.570151		-0.56665
	31.077		0.337669		0.569079		-0.5667
	31.093		0.337669		0.57015		-0.56696
	31.11		0.33767		0.570894		-0.56675
	31.127		0.337669		0.570143		-0.56645
	31.143		0.33767		0.572942		-0.56637
	31.161		0.337669		0.571494		-0.56653
	31.177		0.337669		0.57174		-0.56679
	31.193		0.33767		0.571295		-0.5667
	31.21		0.33767		0.570333		-0.56654
	31.227		0.337669		0.571205		-0.56642
	31.243		0.337669		0.571062		-0.56657
	31.261		0.337669		0.569767		-0.56641
	31.277		0.33767		0.571345		-0.56695
	31.294		0.33767		0.571254		-0.56692
	31.311		0.33767		0.571512		-0.56649
	31.327		0.33767		0.569817		-0.56664
	31.344		0.337669		0.570523		-0.56641
	31.36		0.337669		0.570437		-0.56654
	31.377		0.337669		0.570751		-0.5667
	31.394		0.33767		0.57115		-0.56679
	31.411		0.337669		0.571809		-0.56666
	31.427		0.337669		0.570465		-0.5665
	31.444		0.33767		0.571505		-0.56658
	31.461		0.33767		0.568928		-0.56654
	31.477		0.33767		0.570731		-0.56687
	31.493		0.337669		0.570441		-0.56681
	31.511		0.33767		0.570343		-0.56662
	31.526		0.337671		0.569788		-0.56651
	31.544		0.33767		0.570751		-0.5665
	31.561		0.337669		0.56994		-0.56656
	31.576		0.337669		0.570752		-0.5667
	31.593		0.337669		0.569929		-0.56685
	31.611		0.337669		0.569398		-0.56664
	31.626		0.33767		0.570838		-0.56653
	31.643		0.337669		0.571607		-0.56655
	31.661		0.33767		0.570339		-0.56674
	31.677		0.33767		0.569659		-0.56677
	31.693		0.337669		0.571019		-0.56681
	31.711		0.337669		0.568358		-0.56672
	31.727		0.337669		0.570059		-0.56646
	31.743		0.337669		0.571322		-0.56673
	31.761		0.337669		0.567352		-0.56668
	31.776		0.337669		0.571064		-0.567
	31.795		0.337669		0.568396		-0.56674
	31.812		0.337669		0.569998		-0.56674
	31.827		0.337669		0.568875		-0.56651
	31.843		0.337669		0.569376		-0.56644
	31.861		0.337669		0.570961		-0.56659
	31.876		0.33767		0.570831		-0.5667
	31.894		0.337669		0.571108		-0.56679
	31.911		0.337669		0.569583		-0.56645
	31.926		0.337669		0.570029		-0.56654
	31.943		0.337669		0.568994		-0.5666
	31.96		0.337669		0.56945		-0.56654
	31.976		0.337669		0.570712		-0.56674
	31.993		0.337669		0.570994		-0.56667
	32.01		0.337669		0.568813		-0.56662
	32.027		0.337669		0.570354		-0.56654
	32.043		0.33767		0.568856		-0.56662
	32.06		0.337669		0.569964		-0.56662
	32.076		0.337669		0.569099		-0.56665
	32.094		0.337669		0.571195		-0.56674
	32.11		0.33767		0.570813		-0.56664
	32.127		0.337669		0.570308		-0.56639
	32.143		0.337669		0.568594		-0.56655
	32.16		0.337669		0.569114		-0.56657
	32.176		0.337669		0.568243		-0.56683
	32.194		0.337669		0.570157		-0.56666
	32.211		0.33767		0.569796		-0.56676
	32.226		0.337669		0.569662		-0.56659
	32.243		0.33767		0.570292		-0.56653
	32.262		0.33767		0.569143		-0.56672
	32.277		0.337669		0.570935		-0.56691
	32.294		0.33767		0.569576		-0.56683
	32.311		0.337669		0.571023		-0.56645
	32.326		0.33767		0.567879		-0.5666
	32.344		0.337669		0.569376		-0.56658
	32.36		0.337669		0.570064		-0.56649
	32.376		0.337669		0.570375		-0.56677
	32.393		0.337669		0.569819		-0.56688
	32.411		0.337669		0.57015		-0.56665
	32.427		0.337669		0.569249		-0.56667
	32.443		0.337669		0.569587		-0.56689
	32.461		0.337669		0.570197		-0.56669
	32.478		0.337669		0.569135		-0.56692
	32.494		0.337669		0.568674		-0.56679
	32.512		0.33767		0.571203		-0.56679
	32.527		0.33767		0.568922		-0.56667
	32.543		0.33767		0.569948		-0.56657
	32.561		0.33767		0.567997		-0.56685
	32.576		0.33767		0.568634		-0.56679
	32.594		0.33767		0.569817		-0.5669
	32.61		0.33767		0.568619		-0.5669
	32.627		0.337669		0.569403		-0.56678
	32.643		0.33767		0.570927		-0.56671
	32.661		0.337669		0.569713		-0.5667
	32.676		0.337669		0.5712		-0.5668
	32.693		0.33767		0.569177		-0.56693
	32.71		0.33767		0.57016		-0.56679
	32.727		0.337669		0.567996		-0.5665
	32.744		0.33767		0.569401		-0.56662
	32.761		0.33767		0.570409		-0.56662
	32.777		0.33767		0.568402		-0.5666
	32.793		0.33767		0.569578		-0.56673
	32.81		0.33767		0.569423		-0.56654
	32.826		0.33767		0.568713		-0.56648
	32.843		0.337669		0.569135		-0.5665
	32.86		0.33767		0.570282		-0.56674
	32.878		0.33767		0.569207		-0.56676
	32.894		0.33767		0.570019		-0.567
	32.911		0.33767		0.569211		-0.56684
	32.926		0.33767		0.568339		-0.5666
	32.944		0.33767		0.57061		-0.56641
	32.961		0.33767		0.569547		-0.56666
	32.978		0.33767		0.569016		-0.56686
	32.994		0.33767		0.570707		-0.56684
	33.011		0.33767		0.569705		-0.56695
	33.026		0.33767		0.569199		-0.56677
	33.044		0.337669		0.568614		-0.56665
	33.061		0.33767		0.570426		-0.56662
	33.077		0.33767		0.569654		-0.5669
	33.093		0.337669		0.568943		-0.56688
	33.11		0.33767		0.571547		-0.56681
	33.127		0.33767		0.568848		-0.56654
	33.144		0.33767		0.570405		-0.56644
	33.16		0.337669		0.568761		-0.56658
	33.177		0.33767		0.568616		-0.56684
	33.194		0.337669		0.570372		-0.56674
	33.21		0.33767		0.569239		-0.56671
	33.227		0.33767		0.570025		-0.56655
	33.245		0.33767		0.568029		-0.56655
	33.26		0.33767		0.570069		-0.56671
	33.277		0.337669		0.56975		-0.56686
	33.293		0.33767		0.567703		-0.56691
[truncated: 4,760 more rows]

## Sheet: Figs 3A and B
Trap triggering for single and double deflection: Angular displacement over angular velocity
	Single deflections				Double deflections
	Angular disp. (rad)		Angular vel. (rad/s)		Angular disp. (rad)		Angular vel. (rad/s)
	0.231187		0.145161		0.162205		12.546
	0.101836		0.0281021		0.135127		15.6349
	0.224399		0.194885		0.134687		15.5834
	0.165646		0.0394626		0.158436		14.6993
	0.322985		0.222914		0.219146		20.4905
	0.210657		0.036752		0.211803		16.4855
	0.182757		0.0535002		0.145049		15.9987
	0.181056		0.078153		0.195145		13.7764
	0.160166		0.0459796		0.218486		19.6411
	0.209859		0.0945697		0.187592		16.7921
	0.549469		0.151052		0.339439		22.5595
	0.265327		0.0467043		0.178437		11.5227
	0.222933		0.0519524		0.173753		19.2239
	0.133969		0.0787377		0.336468		19.6211
	0.525469		1.39593		0.262066		19.9013
	0.478067		2.82035		0.128073		11.3919
	0.443573		0.322634		0.312811		24.7963
	0.52748		3.43139		0.154654		11.9523
	0.529301		0.722195		0.193599		11.2732
	0.535748		0.238914		0.123721		14.3009
	0.600748		0.825584		0.142859		13.2332
	0.0439778		0.25038
	0.234374		0.246224
	0.355755		0.278673
	0.220851		0.265334
	0.186063		0.184057
	0.111399		1.68774
	0.337005		0.449193
	0.237425		0.0474489
	0.139284		0.0497453
	0.0888388		0.0408252

## Sheet: Fig 4A
Single deflection: Angular displacement and torque over time for increasing angular velocity
	Angular velocity = 0.008 rad/s						Angular velocity = 0.04 rad/s						Angular velocity = 0.08 rad/s
	Time (s)		Angular disp. (rad)		Torque (µNm)		Time (s)		Angular disp. (rad)		Torque (µNm)		Time (s)		Angular disp. (rad)		Torque (µNm)
	0.001		0		-1.2e-05		190		0		-0.00277		442		0		-0.00189
	0.011		0		4.32e-05		190.01		0		-0.00382		442.01		0		-0.00211
	0.021		0		-0.0005		190.02		0		-0.00337		442.02		0		-0.00524
	0.031		0		-0.00067		190.03		0		-0.01067		442.03		0		-0.00544
	0.041		0		-9.4e-05		190.04		0		-0.00198		442.04		0		-0.00705
	0.051		0		0.000825		190.05		0		-0.00835		442.05		0		-0.00713
	0.061		0		0.000117		190.06		0		-0.00264		442.06		0		-0.00809
	0.071		0		0.001294		190.07		0		-0.0056		442.07		0		-0.00859
	0.081		0		0.000365		190.08		0		-0.00265		442.08		0		-0.0081
	0.091		0		0.000613		190.09		0		-0.00264		442.09		0		-0.00816
	0.101		0		0.00042		190.1		0		-0.0031		442.1		0		-0.00746
	0.111		0		0.001423		190.11		0		-0.00015		442.11		0		-0.00628
	0.121		0		0.001588		190.12		0		-0.00318		442.12		0		-0.00484
	0.131		0		0.001101		190.13		0		0.001303		442.13		0		-0.00486
	0.141		0		0.001119		190.14		0		-0.00306		442.14		0		-0.00233
	0.151		0		0.00122		190.15		0		0.002922		442.15		0		-0.00181
	0.161		0		0.001046		190.16		0		-0.00383		442.16		0		0.000348
	0.171		0		-4e-05		190.17		0		0.001974		442.17		0		0.000788
	0.181		0		0.001326		190.18		0		-0.00268		442.18		0		0.001864
	0.191		0		0.00102		190.19		0		0.001469		442.19		0		0.001652
	0.201		0		0.003308		190.2		0		-0.0033		442.2		0		0.002765
	0.211		0		0.002618		190.21		0		-0.00122		442.21		0		0.002306
	0.221		0		0.00329		190.22		0		-0.00296		442.22		0		0.002814
	0.231		0		0.003179		190.23		0		-0.00404		442.23		0		0.001299
	0.241		0		0.002011		190.24		0		-0.00307		442.24		0		0.000933
	0.251		0		0.001965		190.25		0		-0.00576		442.25		0		-0.00022
	0.261		0		0.003133		190.26		0		-0.00265		442.26		0		-0.00179
	0.271		0		0.007223		190.27		0		-0.007		442.27		0		-0.00199
	0.281		0		0.003216		190.28		0		-0.00313		442.28		0		-0.00367
	0.291		0		0.002402		190.29		0		-0.00878		442.29		0		-0.00433
	0.303		0		0.002195		190.3		0		-0.00261		442.3		0		-0.00618
	0.313		0		0.001917		190.31		0		-0.00829		442.31		0		-0.0056
	0.323		0		0.002627		190.32		0		-0.00251		442.32		0		-0.00712
	0.333		0		0.002922		190.33		0		-0.00696		442.33		0		-0.00746
	0.343		0		0.002085		190.34		0		-0.00307		442.34		0		-0.00758
	0.353		0		0.002306		190.35		0		-0.00506		442.35		0		-0.00784
	0.363		0		0.002002		190.36		0		-0.00318		442.36		0		-0.00762
	0.373		0		-0.00355		190.37		0		-0.00228		442.37		0		-0.00702
	0.383		0		0.001653		190.38		0		-0.00316		442.38		0		-0.00606
	0.393		0		0.00191		190.39		0		-0.00022		442.39		0		-0.00543
	0.403		0		0.002112		190.4		0		-0.00315		442.4		0		-0.00379
	0.413		0		0.00202		190.41		0		0.002462		442.41		0		-0.00363
	0.423		0		0.001165		190.42		0		-0.00387		442.42		0		-0.00105
	0.433		0		0.001128		190.43		0		0.002232		442.43		0		-0.00085
	0.446		0		0.001128		190.44		0		-0.00426		442.44		0		-0.00028
	0.456		0		0.000698		190.45		0		0.002701		442.45		0		0.000715
	0.466		0		0.001437		190.46		0		-0.00412		442.46		0		0.001576
	0.476		0		0.006087		190.47		0		0.001377		442.47		0		0.000822
	0.486		0		0.000393		190.48		0		-0.00387		442.48		0		0.001327
	0.496		0		0.000853		190.49		0		-0.00041		442.49		0		0.001009
	0.506		0		0.000293		190.5		0		-0.00321		442.5		0		0.000742
	0.516		0		0.000623		190.51		0		-0.00242		442.51		0		0.000637
	0.526		0		0.000687		190.52		0		-0.00299		442.52		0		0.000185
	0.536		0		0.000954		190.53		0		-0.00577		442.53		0		-0.00025
	0.546		0		0.000935		190.54		0		-0.00286		442.54		0		-0.00191
	0.556		0		0.000453		190.55		0		-0.00776		442.55		0		-0.00263
	0.566		0		0.000154		190.56		0		-0.00259		442.56		0		-0.00453
	0.576		0		-0.00671		190.57		0		-0.00926		442.57		0		-0.00394
	0.586		0		0.00054		190.58		0		-0.00227		442.58		0		-0.00608
	0.596		0		-7.6e-05		190.59		0		-0.00895		442.59		0		-0.0061
	0.606		0		0.000513		190.6		0		-0.0022		442.6		0		-0.00774
	0.616		0		0.001144		190.61		0		-0.0084		442.61		0		-0.00821
	0.626		0		0.000231		190.62		0		-0.00221		442.62		0		-0.00513
	0.636		0		-0.00027		190.63		0		-0.00602		442.63		0		0.002572
	0.646		0		6.16e-05		190.64		0		-0.00242		442.64		0.000994		0.009138
	0.656		0		0.000494		190.65		0		-0.00438		442.65		0.001977		0.01659
	0.666		0		-6.9e-05		190.66		0		-0.0025		442.66		0.002954		0.024819
	0.676		0		0.007622		190.67		0		-0.00171		442.67		0.002954		0.033259
	0.686		0		-0.00036		190.68		0		-0.00255		442.68		0.003965		0.042716
	0.696		0		-5.8e-05		190.69		0		0.000439		442.69		0.004958		0.050607
	0.706		0		-0.00047		190.7		0		-0.0033		442.7		0.005939		0.060124
	0.716		0		-0.00065		190.71		0		0.001515		442.71		0.006923		0.067549
	0.726		0		-0.00049		190.72		0		-0.00392		442.72		0.007895		0.076754
	0.736		0		-0.0004		190.73		0		0.002434		442.73		0.00885		0.084136
	0.746		0		-0.00175		190.74		0		-0.00374		442.74		0.00885		0.091978
	0.756		0		-0.00093		190.75		0		0.001211		442.75		0.009822		0.100478
	0.766		0		-0.00031		190.76		0		-0.00341		442.76		0.010821		0.106484
	0.776		0		-0.00729		190.77		0		-0.00073		442.77		0.011814		0.1148
	0.786		0		-0.00032		190.78		0		-0.00397		442.78		0.012811		0.119573
	0.796		0		-0.00018		190.79		0		-0.00302		442.79		0.013799		0.126816
	0.806		0		-0.00047		190.8		0		-0.00328		442.8		0.013799		0.131828
	0.816		0		-0.00048		190.81		0		-0.0051		442.81		0.014801		0.138552
	0.826		0		-0.00021		190.82		0		-0.00308		442.82		0.01578		0.14464
	0.836		0		0.000108		190.83		0		-0.00707		442.83		0.01676		0.151466
	0.846		0		-0.00048		190.84		0		-0.00266		442.84		0.017753		0.155905
	0.856		0		-0.00072		190.85		0		-0.00805		442.85		0.018763		0.161989
	0.866		0		-0.00086		190.86		0		-0.00331		442.86		0.019734		0.164686
	0.876		0		0.00623		190.87		0		-0.00831		442.87		0.019734		0.170942
	0.886		0		-0.00093		190.88		0		-0.00317		442.88		0.020699		0.174637
	0.896		0		-0.00026		190.89		0		-0.00753		442.89		0.021676		0.180794
	0.906		0		0.000126		190.9		0		-0.00291		442.9		0.022639		0.18812
	0.916		0		0.00016		190.91		0		-0.00595		442.91		0.023605		0.196352
	0.926		0		-0.00012		190.92		0		-0.00222		442.92		0.024585		0.203617
	0.936		0		0.000531		190.93		0		-0.00312		442.93		0.025572		0.21105
	0.946		0		-0.00011		190.94		0		-0.00265		442.94		0.025572		0.218975
	0.956		0		0.000448		190.95		0		-0.00112		442.95		0.026553		0.226645
	0.966		0		0.000346		190.96		0		-0.00266		442.96		0.027535		0.23495
	0.976		0		-0.00626		190.97		0		0.001064		442.97		0.028529		0.241032
	0.986		0		0.001303		190.98		0		-0.00361		442.98		0.029538		0.248772
	0.996		0		0.000246		190.99		0		0.001855		442.99		0.030503		0.255954
	1.006		0		0.000478		191		0		-0.00449		443		0.031466		0.261366
	1.016		0		0.000214		191.01		0		0.001947		443.01		0.031466		0.270802
	1.026		0		0.000126		191.02		0		-0.00408		443.02		0.032466		0.276086
	1.036		0		-6.7e-05		191.03		0		0.001781		443.03		0.033475		0.282091
	1.046		0		-0.00035		191.04		0		-0.00413		443.04		0.034462		0.287885
	1.056		0		6.16e-05		191.05		0		0.00065		443.05		0.035441		0.292943
	1.066		0		0.000558		191.06		0		-0.00414		443.06		0.03641		0.298442
	1.076		0		0.00546		191.07		0		-0.00287		443.07		0.037367		0.303354
	1.086		0		-0.00064		191.08		0		-0.0041		443.08		0.037367		0.309658
	1.096		0		0.00088		191.09		0		-0.0045		443.09		0.038328		0.31461
	1.106		0		-8.7e-05		191.1		0		-0.00367		443.1		0.039309		0.319199
	1.116		0		0.000118		191.11		0		-0.00708		443.11		0.040318		0.323748
	1.126		0		-2.1e-05		191.12		0		-0.00357		443.12		0.041303		0.328515
	1.136		0		0.00031		191.13		0		-0.00846		443.13		0.042276		0.333269
	1.146		0		0.0002		191.14		0		-0.00255		443.14		0.043268		0.338208
	1.156		0		-0.00011		191.15		0		-0.00973		443.15		0.043268		0.343206
	1.166		0		-0.00096		191.16		0		-0.00316		443.16		0.04427		0.348206
	1.176		0		-0.00255		191.17		0		-0.00403		443.17		0.045249		0.353971
	1.186		0		-0.00106		191.18		0		0.002526		443.18		0.046236		0.359461
	1.196		0		0.000117		191.19		0		0.003648		443.19		0.047244		0.366152
	1.206		0		-0.00021		191.2		0.000509		0.008293		443.2		0.048234		0.373008
	1.216		0		0.000347		191.21		0.000976		0.011309		443.21		0.049207		0.379611
	1.226		0		-0.00048		191.22		0.000976		0.014555		443.22		0.049207		0.386947
	1.236		0		-0.00077		191.23		0.001524		0.020101		443.23		0.050178		0.393727
	1.246		0		-0.00058		191.24		0.001993		0.018501		443.24		0.051156		0.400413
	1.256		0		-0.00049		191.25		0.002516		0.027651		443.25		0.052129		0.407382
	1.266		0		-0.0004		191.26		0.003		0.025941		443.26		0.053104		0.415381
	1.276		0		-0.00057		191.27		0.003474		0.037114		443.27		0.054082		0.421483
	1.286		0		0.001984		191.28		0.003999		0.032507		443.28		0.055086		0.428104
	1.296		0		-3e-05		191.29		0.003999		0.043028		443.29		0.055086		0.434606
	1.306		0		-0.00026		191.3		0.004451		0.03751		443.3		0.05607		0.440326
	1.316		0		-0.00055		191.31		0.004985		0.048546		443.31		0.057064		0.445844
	1.326		0		-0.00021		191.32		0.005474		0.045014		443.32		0.058085		0.451187
	1.336		0		-0.00023		191.33		0.005979		0.055259		443.33		0.059077		0.456613
	1.346		0		-0.00015		191.34		0.006495		0.053843		443.34		0.060054		0.461625
	1.356		0		0.000181		191.35		0.006946		0.061494		443.35		0.060054		0.466555
	1.366		0		5.24e-05		191.36		0.006946		0.061871		443.36		0.061047		0.470794
	1.376		0		-0.00068		191.37		0.007479		0.066552		443.37		0.062067		0.475199
	1.386		0		-0.00146		191.38		0.007928		0.069495		443.38		0.063069		0.479623
	1.396		0		-0.0003		191.39		0.00844		0.070985		443.39		0.064057		0.483697
	1.406		0		0.000429		191.4		0.008928		0.076374		443.4		0.065026		0.488203
	1.416		0		-0.00058		191.41		0.0094		0.076337		443.41		0.066004		0.492673
	1.426		0		0.00019		191.42		0.009916		0.083704		443.42		0.066004		0.497317
	1.436		0		-0.00044		191.43		0.009916		0.082987		443.43		0.066974		0.502154
	1.446		0		-0.00062		191.44		0.010354		0.090564		443.44		0.06796		0.507203
	1.456		0		-0.00056		191.45		0.01088		0.08982		443.45		0.068969		0.51262
	1.466		0		-0.00074		191.46		0.011341		0.096515		443.46		0.069976		0.518923
	1.476		0		-0.00084		191.47		0.01184		0.098216		443.47		0.070957		0.524405
	1.486		0		-0.00031		191.48		0.01235		0.101812		443.48		0.071953		0.531059
	1.496		0		-0.00103		191.49		0.012814		0.105969		443.49		0.071953		0.536761
	1.506		0		-0.0003		191.5		0.012814		0.108433		443.5		0.07297		0.542748
	1.516		0		6.16e-05		191.51		0.013352		0.115395		443.51		0.073965		0.549037
	1.526		0		0.000834		191.52		0.013804		0.115009		443.52		0.074953		0.555852
	1.536		0		0.000301		191.53		0.014317		0.12415		443.53		0.075953		0.561159
	1.546		0		0.000144		191.54		0.014809		0.121308		443.54		0.076961		0.568489
	1.556		0		0.000898		191.55		0.015282		0.132822		443.55		0.076961		0.574779
	1.566		0		-0.00073		191.56		0.015816		0.128243		443.56		0.077951		0.580889
	1.576		0		-0.00043		191.57		0.015816		0.140456		443.57		0.078935		0.584537
	1.586		0		0.000154		191.58		0.01628		0.135903		443.58		0.079924		0.591551
	1.596		0		-0.00034		191.59		0.016817		0.146948		443.59		0.080909		0.595296
	1.606		0		-0.00039		191.6		0.017286		0.141761		443.6		0.081882		0.600217
	1.616		0		-2.1e-05		191.61		0.017772		0.152218		443.61		0.082859		0.604879
	1.626		0		-0.00039		191.62		0.01828		0.14876		443.62		0.082859		0.609569
	1.636		0		0.000825		191.63		0.018727		0.156264		443.63		0.083869		0.612218
	1.646		0		0.000282		191.64		0.018727		0.155391		443.64		0.084863		0.61655
	1.656		0		-0.00022		191.65		0.019261		0.159566		443.65		0.08586		0.619916
	1.666		0		-0.00024		191.66		0.019725		0.161607		443.66		0.086879		0.623171
	1.676		0		-0.00082		191.67		0.020251		0.163318		443.67		0.087889		0.626859
	1.686		0		-0.0033		191.68		0.020751		0.166804		443.68		0.088871		0.630887
	1.696		0		-0.00031		191.69		0.021216		0.166555		443.69		0.088871		0.634366
	1.706		0		-5.8e-05		191.7		0.02174		0.172698		443.7		0.089858		0.637661
	1.716		0		-0.00119		191.71		0.02174		0.170381		443.71		0.090872		0.641868
	1.726		0		-0.00081		191.72		0.022186		0.178777		443.72		0.091883		0.646135
	1.736		0		-0.00014		191.73		0.022707		0.177085		443.73		0.092877		0.650632
	1.746		0		-0.00046		191.74		0.023177		0.184111		443.74		0.093847		0.655837
	1.756		0		-0.0013		191.75		0.02367		0.183679		443.75		0.09483		0.661005
	1.766		0		-0.00069		191.76		0.024171		0.189491		443.76		0.09483		0.665788
	1.776		0		-0.00113		191.77		0.024611		0.191643		443.77		0.095801		0.671306
	1.786		0		0.002609		191.78		0.024611		0.195506		443.78		0.096782		0.676814
	1.796		0		-0.0004		191.79		0.025134		0.19992		443.79		0.097782		0.683791
	1.806		0		-0.00021		191.8		0.025586		0.200168		443.8		0.098791		0.68945
	1.816		0		-0.0001		191.81		0.026096		0.208519		443.81		0.099766		0.695492
	1.826		0		-0.0007		191.82		0.026584		0.205686		443.82		0.099766		0.700486
	1.836		0		-0.00111		191.83		0.02706		0.215481		443.83		0.100756		0.705949
	1.846		0		-0.00088		191.84		0.027595		0.211076		443.84		0.10177		0.711246
	1.856		0		2.48e-05		191.85		0.027595		0.222295		443.85		0.102767		0.716203
	1.866		0		4.08e-05		191.86		0.028045		0.217173		443.86		0.103754		0.721114
	1.876		0		-8.6e-05		191.87		0.028571		0.227997		443.87		0.104742		0.726062
	1.886		0		-0.00438		191.88		0.029034		0.222875		443.88		0.105749		0.729382
	1.896		0		-0.00066		191.89		0.029532		0.232715		443.89		0.105749		0.732711
	1.906		0		-0.00047		191.9		0.030045		0.229165		443.9		0.106735		0.736987
	1.916		0		-0.00085		191.91		0.030045		0.236016		443.91		0.107715		0.739654
	1.926		0		-0.00066		191.92		0.030505		0.235943		443.92		0.108696		0.743342
	1.936		0		-0.0003		191.93		0.031054		0.240008		443.93		0.109682		0.745954
	1.946		0		-0.00054		191.94		0.031512		0.24158		443.94		0.11065		0.748805
	1.956		0		-0.00048		191.95		0.032023		0.24364		443.95		0.111623		0.751297
	1.966		0		-0.00018		191.96		0.032507		0.248303		443.96		0.111623		0.755095
	1.976		0		-0.0002		191.97		0.032967		0.247245		443.97		0.112621		0.758112
	1.986		0		0.004877		191.98		0.032967		0.253738		443.98		0.113615		0.762195
	1.996		0		-0.00056		191.99		0.033493		0.252202		443.99		0.114604		0.766002
	2.006		0		-0.00078		192		0.033946		0.258539		444		0.115613		0.770747
	2.016		0		-0.00202		192.01		0.034482		0.257941		444.01		0.116621		0.774251
	2.026		0		-0.00164		192.02		0.034969		0.263735		444.02		0.117594		0.779024
	2.036		0		-0.00128		192.03		0.03546		0.264369		444.03		0.117594		0.783703
	2.046		0		-0.00118		192.04		0.035973		0.268554		444.04		0.118571		0.789264
	2.056		0		-0.00152		192.05		0.035973		0.271368		444.05		0.119576		0.794182
	2.066		0		-0.00169		192.06		0.036421		0.273823		444.06		0.120585		0.800521
	2.076		0		-0.00112		192.07		0.036953		0.280132		444.07		0.121566		0.804671
	2.086		0		-0.00666		192.08		0.037408		0.27867		444.08		0.122527		0.811111
	2.096		0		-0.00035		192.09		0.037912		0.287609		444.09		0.122527		0.816739
	2.106		0		-0.00118		192.1		0.038408		0.284307		444.1		0.123502		0.821356
	2.116		0		-0.00084		192.11		0.03886		0.29492		444.11		0.124464		0.826175
	2.126		0		-0.00046		192.12		0.03886		0.290129		444.12		0.125431		0.831077
	2.136		0		-0.00135		192.13		0.039378		0.301238		444.13		0.126417		0.834874
	2.146		0		-0.00173		192.14		0.03982		0.295794		444.14		0.127417		0.840106
	2.156		0		-0.00119		192.15		0.040342		0.307133		444.15		0.128381		0.843087
	2.166		0		-0.0018		192.16		0.040808		0.301073		444.16		0.128381		0.846849
	2.176		0		-0.00185		192.17		0.041304		0.311474		444.17		0.129361		0.849856
	2.186		0		0.004807		192.18		0.041822		0.306903		444.18		0.130364		0.853231
	2.196		0		-0.0026		192.19		0.041822		0.314343		444.19		0.13136		0.855705
	2.206		0		-0.00199		192.2		0.042282		0.312375		444.2		0.132337		0.858547
	2.216		0		-0.00153		192.21		0.042817		0.317617		444.21		0.133308		0.861434
	2.226		0		-0.00194		192.22		0.043271		0.317847		444.22		0.134302		0.864331
	2.236		0		-0.001		192.23		0.043784		0.320192		444.23		0.134302		0.866879
	2.246		0		-0.00168		192.24		0.04428		0.323503		444.24		0.135286		0.869821
	2.256		0		-0.00175		192.25		0.044749		0.322767		444.25		0.136257		0.872709
	2.266		0		-0.00138		192.26		0.044749		0.329094		444.26		0.137224		0.875247
	2.276		0		-0.00139		192.27		0.045289		0.327016		444.27		0.138201		0.879395
	2.286		0		-0.0077		192.28		0.045754		0.334281		444.28		0.139153		0.883156
	2.296		0		-0.00075		192.29		0.046278		0.33223		444.29		0.140112		0.886752
	2.306		0		-0.00157		192.3		0.04675		0.339054		444.3		0.140112		0.891213
	2.316		0		-0.00158		192.31		0.047233		0.338374		444.31		0.141094		0.896473
	2.326		0		-0.00068		192.32		0.047749		0.344498		444.32		0.14208		0.900795
	2.336		0		-0.00103		192.33		0.047749		0.345657		444.33		0.143067		0.906341
	2.346		0		-0.00064		192.34		0.048197		0.349575		444.34		0.14406		0.910304
	2.356		0		-0.00107		192.35		0.048735		0.353235		444.35		0.145054		0.914829
	2.366		0		-0.00087		192.36		0.049214		0.354081		444.36		0.145054		0.919666
	2.376		0		-0.00099		192.37		0.049731		0.361107		444.37		0.146022		0.924072
	2.386		0		0.00408		192.38		0.050234		0.359737		444.38		0.146989		0.928716
	2.396		0		-0.00173		192.39		0.050697		0.368832		444.39		0.147969		0.933388
	2.406		0		-0.00112		192.4		0.050697		0.364565		444.4		0.148972		0.937554
	2.416		0		-0.00142		192.41		0.051232		0.375573		444.41		0.149935		0.941094
	2.426		0		-0.00158		192.42		0.051678		0.369587		444.42		0.150886		0.944396
	2.436		0		-0.00183		192.43		0.052195		0.381514		444.43		0.150886		0.948185
	2.446		0		-0.00164		192.44		0.052672		0.375344		444.44		0.151847		0.950944
	2.456		0		-0.00132		192.45		0.053152		0.385588		444.45		0.152803		0.953684
	2.466		0		-0.00109		192.46		0.053661		0.381699		444.46		0.153761		0.95625
	2.476		0		-0.00159		192.47		0.053661		0.389782		444.47		0.154728		0.958862
	2.486		0		-0.00634		192.48		0.054103		0.386246		444.48		0.155706		0.961161
	2.496		0		-0.00083		192.49		0.054632		0.391787		444.49		0.156666		0.963525
	2.506		0		-0.00147		192.5		0.055086		0.392311		444.5		0.156666		0.966228
	2.516		0		-0.00134		192.51		0.055595		0.393773		444.51		0.157631		0.968758
	2.526		0		-0.0009		192.52		0.056097		0.397765		444.52		0.158613		0.971231
	2.536		0		-0.00167		192.53		0.056576		0.396275		444.53		0.159609		0.974643
	2.546		0		-0.00139		192.54		0.056576		0.40183		444.54		0.160571		0.977963
	2.556		0		-0.002		192.55		0.05711		0.399346		444.55		0.161516		0.981062
	2.566		0		-0.00145		192.56		0.057564		0.406189		444.56		0.161516		0.984824
	2.576		0		-0.00049		192.57		0.058088		0.403604		444.57		0.162484		0.988585
	2.586		0		0.000347		192.58		0.058571		0.41087		444.58		0.163466		0.99299
	2.596		0		0.001395		192.59		0.059064		0.408699		444.59		0.164429		0.997515
	2.606		0		-0.00179		192.6		0.059592		0.414042		444.6		0.165388		1.00205
	2.616		0		-0.00205		192.61		0.059592		0.414824		444.61		0.166349		1.00704
	2.626		0		-0.00161		192.62		0.060056		0.418098		444.62		0.167287		1.01209
	2.636		0		-0.00151		192.63		0.060596		0.422696		444.63		0.167287		1.01582
	2.646		0		-0.00101		192.64		0.061058		0.421841		444.64		0.168229		1.02207
	2.656		0		-0.00163		192.65		0.061563		0.42941		444.65		0.169184		1.02521
	2.666		0		-0.00167		192.66		0.062063		0.426633		444.66		0.170173		1.03008
	2.676		0		-0.00222		192.67		0.062063		0.435986		444.67		0.171135		1.03358
	2.686		0		-0.00213		192.68		0.062523		0.432022		444.68		0.172095		1.03773
	2.696		0		-0.0057		192.69		0.063061		0.443527		444.69		0.173065		1.04126
	2.706		0		-0.00211		192.7		0.063528		0.436381		444.7		0.173065		1.04468
	2.716		0		-0.00239		192.71		0.064068		0.449146		444.71		0.174038		1.048
	2.726		0		-0.00213		192.72		0.06456		0.442899		444.72		0.174984		1.05077
	2.736		0		-0.00184		192.73		0.065049		0.454121		444.73		0.175939		1.05328
	2.746		0		-0.00161		192.74		0.065049		0.44841		444.74		0.17692		1.05529
	2.756		0		-0.00159		192.75		0.065571		0.457698		444.75		0.177878		1.05744
	2.766		0		-0.00127		192.76		0.066023		0.453781		444.76		0.178824		1.06
	2.776		0		-0.00122		192.77		0.066549		0.460393		444.77		0.178824		1.06204
	2.786		0		-0.00124		192.78		0.067009		0.459942		444.78		0.179765		1.06443
	2.796		0		0.000411		192.79		0.067519		0.463225		444.79		0.180714		1.06691
	2.806		0		-0.0017		192.8		0.068014		0.46558		444.8		0.181653		1.06955
	2.816		0		-0.00055		192.81		0.068014		0.465948		444.81		0.182598		1.0725
	2.826		0		-0.00064		192.82		0.068469		0.470785		444.82		0.183545		1.07627
	2.836		0		-0.00118		192.83		0.068993		0.468946		444.83		0.184505		1.0784
	2.846		0		-0.00117		192.84		0.069442		0.47531		444.84		0.184505		1.08221
	2.856		0		-0.00144		192.85		0.069967		0.472762		444.85		0.18545		1.08603
	2.866		0		-0.00089		192.86		0.070447		0.479963		444.86		0.18641		1.09022
	2.876		0		-0.00166		192.87		0.070954		0.477222		444.87		0.187393		1.09504
	2.886		0		-0.00105		192.88		0.071478		0.483743		444.88		0.188356		1.09901
	2.896		0		-0.00186		192.89		0.071478		0.48354		444.89		0.189014		1.10298
	2.906		0		-0.00167		192.9		0.071937		0.488148		444.9		0.188492		1.10408
	2.916		0		-0.00152		192.91		0.072471		0.490134		444.91		0.188492		1.09622
	2.926		0		-0.00083		192.92		0.072938		0.492498		444.92		0.187643		1.08468
	2.936		0		-0.0017		192.93		0.073454		0.497069		444.93		0.186752		1.07401
	2.946		0		-0.00131		192.94		0.073963		0.497675		444.94		0.185876		1.06344
	2.956		0		-0.00089		192.95		0.073963		0.504867		444.95		0.185011		1.05389
	2.966		0		-0.00117		192.96		0.074441		0.501593		444.96		0.184152		1.04455
	2.976		0		-0.00164		192.97		0.074987		0.511875		444.97		0.184152		1.03563
	2.986		0		-0.00118		192.98		0.075444		0.507304		444.98		0.183281		1.02727
	2.996		0		-0.00057		192.99		0.075964		0.517724		444.99		0.182433		1.01966
	3.006		0		-0.00055		193		0.076446		0.513006		445		0.181574		1.01225
	3.016		0		-0.00086		193.01		0.076929		0.522239		445.01		0.180728		1.00501
	3.026		0		-0.00166		193.02		0.076929		0.517846		445.02		0.179866		0.998637
	3.036		0		-0.00123		193.03		0.077454		0.527034		445.03		0.179015		0.992466
	3.046		0		-0.00123		193.04		0.077919		0.523508		445.04		0.179015		0.986018
	3.056		0		-0.00077		193.05		0.07847		0.529964		445.05		0.178163		0.980423
	3.066		0		6.44e-06		193.06		0.078953		0.529606		445.06		0.177312		0.974445
	3.076		0		-0.0014		193.07		0.079463		0.532015		445.07		0.176433		0.969334
	3.086		0		-0.00077		193.08		0.079967		0.534416		445.08		0.175565		0.964132
	3.096		0		2.48e-05		193.09		0.079967		0.533827		445.09		0.174711		0.95912
	3.106		0		-0.00159		193.1		0.080429		0.538729		445.1		0.173861		0.953123
	3.116		0		-0.0016		193.11		0.080959		0.536503		445.11		0.173861		0.947955
	3.126		0		-0.00161		193.12		0.08141		0.542932		445.12		0.172989		0.942005
	3.136		0		-0.00052		193.13		0.081935		0.539612		445.13		0.172122		0.935788
	3.146		0		-0.00029		193.14		0.082412		0.547245		445.14		0.17126		0.929801
	3.156		0		-0.00092		193.15		0.08289		0.544477		445.15		0.170402		0.923281
	3.166		0		-0.00078		193.16		0.08289		0.5505		445.16		0.16953		0.916685
	3.176		0		-0.00056		193.17		0.083402		0.55016		445.17		0.168661		0.91042
	3.186		0		-0.00075		193.18		0.083856		0.554114		445.18		0.168661		0.902809
	3.196		0		-0.00408		193.19		0.084386		0.556248		445.19		0.167818		0.895544
	3.206		0		-0.00062		193.2		0.084851		0.558327		445.2		0.166981		0.888454
	3.216		0		-0.0011		193.21		0.085375		0.563283		445.21		0.166131		0.881299
	3.226		0		-0.00091		193.22		0.085887		0.562456		445.22		0.165273		0.874566
	3.236		0		-0.00105		193.23		0.085887		0.570034		445.23		0.164419		0.867937
	3.246		0		-0.00083		193.24		0.086356		0.56641		445.24		0.16356		0.860561
	3.256		0		-0.0019		193.25		0.086889		0.576039		445.25		0.16356		0.854399
	3.266		0		-0.00101		193.26		0.087349		0.571855		445.26		0.162693		0.848228
	3.276		0		0.000282		193.27		0.087878		0.581686		445.27		0.161822		0.842195
	3.286		0		-0.00015		193.28		0.088369		0.576802		445.28		0.160965		0.836456
	3.296		0		0.003152		193.29		0.088865		0.587075		445.29		0.16011		0.830736
	3.306		0		-0.00062		193.3		0.088865		0.582516		445.3		0.159241		0.825835
	3.316		0		0.000163		193.31		0.089404		0.59203		445.31		0.158352		0.821475
	3.326		0		0.000264		193.32		0.089862		0.588077		445.32		0.158352		0.816931
	3.336		0		-2.7e-06		193.33		0.090391		0.593641		445.33		0.157481		0.812749
	3.346		0		-0.00022		193.34		0.090856		0.592804		445.34		0.156628		0.807881
	3.356		0		0.0002		193.35		0.09136		0.596225		445.35		0.155767		0.804459
	3.366		0		0.000604		193.36		0.09187		0.597835		445.36		0.154886		0.799643
	3.376		0		0.000429		193.37		0.09187		0.598754		445.37		0.15403		0.79521
	3.386		0		0.000108		193.38		0.092337		0.602819		445.38		0.153181		0.791328
	3.396		0		-0.00401		193.39		0.092897		0.601348		445.39		0.153181		0.786731
	3.406		0		0.000301		193.4		0.093365		0.606811		445.4		0.152346		0.782029
	3.416		0		0.000127		193.41		0.093889		0.604594		445.41		0.151496		0.776578
	3.426		0		0.000402		193.42		0.094379		0.609717		445.42		0.150641		0.771667
	3.436		0		0.000301		193.43		0.094855		0.608135		445.43		0.149788		0.765809
	3.446		0		0.000871		193.44		0.094855		0.613322		445.44		0.148924		0.760043
	3.456		0		0.001165		193.45		0.095375		0.612356		445.45		0.148017		0.753429
	3.466		0		0.000181		193.46		0.095824		0.61575		445.46		0.148017		0.746882
	3.476		0		0.000521		193.47		0.096357		0.617193		445.47		0.147154		0.740234
	3.486		0		-0.00012		193.48		0.096819		0.619161		445.48		0.146306		0.733382
	3.496		0		0.004412		193.49		0.097315		0.623006		445.49		0.14545		0.726788
	3.506		0		-0.0012		193.5		0.09781		0.622583		445.5		0.144569		0.720401
	3.516		0		0.0002		193.51		0.09781		0.629314		445.51		0.143688		0.714689
	3.526		0		0.000843		193.52		0.09827		0.627043		445.52		0.142817		0.708423
	3.536		0		0.000935		193.53		0.098802		0.635688		445.53		0.142817		0.702344
	3.546		0		0.001046		193.54		0.099257		0.631724		445.54		0.141975		0.696228
	3.556		0		0.000705		193.55		0.099789		0.641288		445.55		0.141109		0.691532
	3.566		0		0.00099		193.56		0.100286		0.637095		445.56		0.140237		0.686305
	3.576		0		0.001036		193.57		0.10077		0.645601		445.57		0.139382		0.681624
	3.586		0		0.001625		193.58		0.10077		0.642125		445.58		0.138537		0.677182
	3.596		0		-0.00451		193.59		0.101292		0.649611		445.59		0.137686		0.672979
	3.606		0		0.001671		193.6		0.101747		0.648094		445.6		0.137686		0.668491
	3.616		0		0.000108		193.61		0.102279		0.653097		445.61		0.136837		0.664978
	3.626		0		0.000338		193.62		0.102752		0.653391		445.62		0.135991		0.660509
	3.636		0		0.000705		193.63		0.103268		0.655662		445.63		0.135127		0.656332
	3.646		0		0.000439		193.64		0.103791		0.657428		445.64		0.134255		0.65242
	3.656		0		0.000457		193.65		0.103791		0.65752		445.65		0.133359		0.64882
	3.666		0		-0.00066		193.66		0.104254		0.660932		445.66		0.132496		0.644551
	3.676		0		-0.0002		193.67		0.104784		0.659838		445.67		0.132496		0.639911
	3.686		0		0.000181		193.68		0.105237		0.664923		445.68		0.131655		0.635425
	3.696		0		0.006858		193.69		0.105755		0.662146		445.69		0.130803		0.629581
	3.706		0		-0.00038		193.7		0.106245		0.667544		445.7		0.129911		0.623861
	3.716		0		-7.6e-05		193.71		0.106245		0.665668		445.71		0.129038		0.618683
	3.726		0		0.000301		193.72		0.106728		0.67022		445.72		0.128176		0.612653
	3.736		0		0.000347		193.73		0.107276		0.669669		445.73		0.127316		0.606424
	3.746		0		0.000411		193.74		0.107738		0.672897		445.74		0.127316		0.60041
	3.756		0		0.000209		193.75		0.108271		0.675058		445.75		0.126456		0.594156
	3.766		0		2.48e-05		193.76		0.108741		0.67561		445.76		0.125601		0.587387
	3.776		0		0.000558		193.77		0.10924		0.680153		445.77		0.124751		0.580545
	3.786		0		-0.0001		193.78		0.10924		0.679417		445.78		0.123906		0.573922
	3.796		0		-0.00593		193.79		0.109745		0.685367		445.79		0.12303		0.56884
	3.806		0		0.000779		193.8		0.110196		0.683758		445.8		0.122167		0.562529
	3.816		0		-0.00021		193.81		0.110727		0.690793		445.81		0.122167		0.557269
	3.826		0		0.00019		193.82		0.111179		0.688328		445.82		0.12133		0.551797
	3.836		0		-0.00031		193.83		0.111688		0.696256		445.83		0.120475		0.547125
	3.846		0		-0.00122		193.84		0.112165		0.693552		445.84		0.119594		0.542702
	3.856		0		-0.00157		193.85		0.112644		0.70124		445.85		0.118712		0.53825
	3.866		0		-0.00167		193.86		0.112644		0.699097		445.86		0.117851		0.53333
	3.876		0		-0.00146		193.87		0.113165		0.704855		445.87		0.116995		0.529128
	3.886		0		-0.00201		193.88		0.113617		0.704956		445.88		0.116995		0.52578
	3.896		0		0.002719		193.89		0.114154		0.708772		445.89		0.116137		0.522009
	3.906		0		-0.00137		193.9		0.114633		0.709357		445.9		0.115253		0.518263
	3.916		0		-0.00169		193.91		0.115137		0.711505		445.91		0.114376		0.515215
	3.926		0		-0.00222		193.92		0.115644		0.713435		445.92		0.113511		0.511757
	3.936		0		-0.00189		193.93		0.115644		0.712635		445.93		0.11264		0.50756
	3.946		0		-0.00235		193.94		0.116098		0.717353		445.94		0.11264		0.50312
	3.956		0		-0.00386		193.95		0.116635		0.715504		445.95		0.111763		0.499175
	3.966		0		-0.00286		193.96		0.117097		0.721086		445.96		0.110919		0.494429
	3.976		0		-0.00108		193.97		0.117622		0.717877		445.97		0.110057		0.488875
	3.986		0		0.00019		193.98		0.118129		0.722208		445.98		0.1092		0.483081
	3.996		0		-7.6e-05		193.99		0.118129		0.720866		445.99		0.108337		0.477894
	4.006		0		-0.00101		194		0.118602		0.72494		446		0.107483		0.471907
	4.016		0		0.003887		194.01		0.119129		0.724793		446.01		0.107483		0.465295
	4.026		8.25e-05		0.004706		194.02		0.119576		0.726751		446.02		0.106626		0.458776
	4.036		0.000177		0.005782		194.03		0.120099		0.729851		446.03		0.105775		0.452161
	4.046		0.000177		0.00614		194.04		0.120575		0.7294		446.04		0.104889		0.445446
	4.056		0.000291		0.007088		194.05		0.121073		0.734228		446.05		0.104011		0.439068
	4.066		0.000411		0.007511		194.06		0.121073		0.732656		446.06		0.103153		0.431948
	4.076		0.000541		0.007474		194.07		0.121602		0.739553		446.07		0.102294		0.425603
	4.086		0.000681		0.008936		194.08		0.122066		0.737125		446.08		0.102294		0.419395
	4.096		0.000781		0.008762		194.09		0.122604		0.74485		446.09		0.101416		0.412911
	4.106		0.000781		0.014712		194.1		0.123059		0.741861		446.1		0.10055		0.407366
	4.116		0.000833		0.010132		194.11		0.12357		0.750156		446.11		0.099684		0.402602
	4.126		0.00091		0.011309		194.12		0.124058		0.747664		446.12		0.098823		0.396601
	4.136		0.001001		0.013406		194.13		0.124058		0.754865		446.13		0.097943		0.393953
	4.146		0.001105		0.013921		194.14		0.124518		0.754267		446.14		0.097064		0.388856
	4.156		0.001219		0.015024		194.15		0.125043		0.758709		446.15		0.097064		0.385001
	4.166		0.001344		0.016459		194.16		0.125491		0.759022		446.16		0.096211		0.380604
	4.176		0.001344		0.017866		194.17		0.126006		0.762765		446.17		0.09537		0.37584
	4.186		0.001482		0.017802		194.18		0.126466		0.764264		446.18		0.094521		0.372263
	4.196		0.001624		0.018767		194.19		0.126959		0.764862		446.19		0.093654		0.368639
	4.206		0.001689		0.014574		194.2		0.126959		0.768715		446.2		0.092802		0.363949
	4.216		0.001754		0.016983		194.21		0.127465		0.76832		446.21		0.091939		0.359728
	4.226		0.001837		0.017351		194.22		0.127917		0.772173		446.22		0.091939		0.355148
	4.236		0.001933		0.018427		194.23		0.128451		0.770683		446.23		0.091063		0.350191
	4.246		0.001933		0.019595		194.24		0.128919		0.774251		446.24		0.090187		0.345625
	4.256		0.002042		0.021388		194.25		0.129434		0.773617		446.25		0.089321		0.339692
	4.266		0.002162		0.021131		194.26		0.129923		0.777617		446.26		0.088458		0.334599
	4.276		0.002293		0.022538		194.27		0.129923		0.77644		446.27		0.087593		0.327544
	4.286		0.002432		0.022961		194.28		0.130386		0.77999		446.28		0.0867		0.321797
	4.296		0.002551		0.024782		194.29		0.130918		0.780413		446.29		0.0867		0.314963
	4.306		0.002604		0.026566		194.3		0.131372		0.781664		446.3		0.085823		0.308285
	4.316		0.002604		0.025251		194.31		0.131904		0.784809		446.31		0.084959		0.301456
	4.326		0.002675		0.025435		194.32		0.132395		0.784653		446.32		0.084087		0.295254
	4.336		0.002761		0.025757		194.33		0.132884		0.789407		446.33		0.083201		0.288901
	4.346		0.002859		0.026943		194.34		0.132884		0.78777		446.34		0.082325		0.281281
	4.356		0.002969		0.027541		194.35		0.133398		0.79407		446.35		0.081458		0.274793
	4.366		0.003089		0.02824		194.36		0.133842		0.792543		446.36		0.081458		0.268636
	4.376		0.003218		0.028939		194.37		0.134368		0.799036		446.37		0.080608		0.26299
	4.386		0.003218		0.029867		194.38		0.134832		0.797132		446.38		0.079764		0.256874
	4.396		0.003357		0.030649		194.39		0.135336		0.803919		446.39		0.078899		0.251531
	4.406		0.003445		0.031385		194.4		0.135336		0.8038		446.4		0.078042		0.246519
	4.416		0.003498		0.030925		194.41		0.135847		0.807864		446.41		0.077173		0.241672
	4.426		0.003574		0.031698		194.42		0.136315		0.80883		446.42		0.076288		0.237433
	4.436		0.003662		0.031413		194.43		0.13685		0.811755		446.43		0.076288		0.233497
	4.446		0.003766		0.032443		194.44		0.137299		0.814229		446.44		0.075399		0.229597
	4.456		0.003766		0.033132		194.45		0.137815		0.815535		446.45		0.074547		0.225468
	4.466		0.003883		0.034098		194.46		0.138289		0.818799		446.46		0.073685		0.22045
	4.476		0.004007		0.034797		194.47		0.138761		0.818753		446.47		0.072809		0.217089
	4.486		0.004142		0.035735		194.48		0.138761		0.82383		446.48		0.071912		0.211698
	4.496		0.004272		0.03716		194.49		0.139271		0.821871		446.49		0.071033		0.208048
	4.506		0.00433		0.037455		194.5		0.13972		0.82703		446.5		0.071033		0.202744
	4.516		0.004396		0.036921		194.51		0.140237		0.825182		446.51		0.070169		0.198016
	4.526		0.004396		0.03785		194.52		0.140683		0.830102		446.52		0.069307		0.193379
	4.536		0.004479		0.038374		194.53		0.141182		0.827508		446.53		0.068421		0.186798
	4.546		0.004575		0.037942		194.54		0.141673		0.831702		446.54		0.067551		0.181326
	4.556		0.004682		0.0398		194.55		0.141673		0.831077		446.55		0.066688		0.174641
	4.566		0.004801		0.041115		194.56		0.142128		0.83332		446.56		0.065833		0.168486
	4.576		0.00493		0.041869		194.57		0.142656		0.834369		446.57		0.065833		0.161071
	4.586		0.005071		0.042402		194.58		0.143112		0.833983		446.58		0.064943		0.154753
	4.596		0.005071		0.043635		194.59		0.143636		0.838222		446.59		0.064091		0.147316
	4.606		0.00518		0.044039		194.6		0.144107		0.83607		446.6		0.063221		0.140897
	4.616		0.005231		0.043984		194.61		0.144586		0.842085		446.61		0.062338		0.13365
	4.626		0.005306		0.044527		194.62		0.144586		0.840126		446.62		0.06144		0.127346
	4.636		0.005394		0.045143		194.63		0.145099		0.846499		446.63		0.06144		0.120565
	4.646		0.005496		0.045667		194.64		0.145549		0.844053		446.64		0.060545		0.114996
	4.656		0.005612		0.046642		194.65		0.146081		0.851088		446.65		0.059672		0.1096
	4.666		0.005612		0.047093		194.66		0.146552		0.848642		446.66		0.058814		0.103311
	4.676		0.005737		0.047497		194.67		0.147061		0.855834		446.67		0.057919		0.098115
	4.686		0.005871		0.048546		194.68		0.147559		0.854233		446.68		0.057018		0.09439
	4.696		0.006015		0.049263		194.69		0.147559		0.859623		446.69		0.056128		0.090224
	4.706		0.006088		0.046348		194.7		0.148007		0.860947		446.7		0.056128		0.087272
	4.716		0.006149		0.050173		194.71		0.148534		0.863605		446.71		0.055247		0.085313
	4.726		0.00623		0.049897		194.72		0.148981		0.865977		446.72		0.054364		0.084532
	4.736		0.00623		0.050808		194.73		0.149491		0.867136		446.73		0.053478		0.084863
	4.746		0.006322		0.050762		194.74		0.149979		0.871284		446.74		0.052605		0.08756
	4.756		0.006427		0.052528		194.75		0.149979		0.870392		446.75		0.051738		0.094459
	4.766		0.006543		0.053309		194.76		0.150459		0.875514		446.76		0.05087		0.125744
	4.776		0.00667		0.053411		194.77		0.150985		0.874889		446.77		0.049989		0.120336
	4.786		0.006806		0.055259		194.78		0.151431		0.879413		446.78		0.049989		0.116232
	4.796		0.006939		0.056105		194.79		0.151952		0.877427		446.79		0.049126		0.110521
	4.806		0.006939		0.061062		194.8		0.152415		0.881961		446.8		0.048255		0.105985
	4.816		0.006995		0.056445		194.81		0.152901		0.880425		446.81		0.047358		0.102281
	4.826		0.007059		0.057006		194.82		0.152901		0.883304		446.82		0.046448		0.099142
	4.836		0.007145		0.057898		194.83		0.153394		0.88391		446.83		0.045561		0.094883
	4.846		0.007238		0.057678		194.84		0.153845		0.885051		446.84		0.045561		0.090647
	4.856		0.007344		0.058607		194.85		0.154362		0.887543		446.85		0.044682		0.086739
	4.866		0.00746		0.060363		194.86		0.154801		0.886789		446.86		0.043806		0.083164
	4.876		0.00746		0.060473		194.87		0.155301		0.890836		446.87		0.042901		0.078179
	4.886		0.007591		0.061641		194.88		0.155772		0.889125		446.88		0.042007		0.074158
	4.896		0.007731		0.061283		194.89		0.156238		0.89479		446.89		0.041115		0.070562
	4.906		0.007841		0.059306		194.9		0.156238		0.892629		446.9		0.040222		0.067159
	4.916		0.00789		0.062791		194.91		0.15675		0.899342		446.91		0.040222		0.064621
	4.926		0.00796		0.062717		194.92		0.157199		0.896804		446.92		0.039314		0.062158
	4.936		0.008047		0.063324		194.93		0.157728		0.903692		446.93		0.038438		0.059833
	4.946		0.008144		0.063407		194.94		0.158185		0.901779		446.94		0.037568		0.056151
	4.956		0.008144		0.064658		194.95		0.158678		0.907435		446.95		0.036698		0.051884
	4.966		0.008254		0.065246		194.96		0.158678		0.90761		446.96		0.035807		0.048463
	4.976		0.008376		0.066497		194.97		0.159169		0.911408		446.97		0.034916		0.044711
	4.986		0.008506		0.067877		194.98		0.159623		0.912962		446.98		0.034916		0.04167
	4.996		0.008645		0.068852		194.99		0.160149		0.914765		446.99		0.034031		0.039174
	5.006		0.008721		0.074746		195		0.160606		0.91848		447		0.033144		0.038238
	5.016		0.00878		0.06864		195.01		0.161129		0.918489		447.01		0.032239		0.038218
	5.026		0.00878		0.068557		195.02		0.161613		0.923151		447.02		0.031341		0.037565
	5.036		0.008856		0.069725		195.03		0.161613		0.921689		447.03		0.030456		0.036369
	5.046		0.008948		0.069716		195.04		0.162079		0.927842		447.04		0.029569		0.034015
	5.056		0.009049		0.069624		195.05		0.162589		0.924918		447.05		0.029569		0.031808
	5.066		0.009161		0.07196		195.06		0.16303		0.931144		447.06		0.028657		0.030337
	5.076		0.009285		0.074342		195.07		0.16354		0.92832		447.07		0.027759		0.027817
	5.086		0.009421		0.074526		195.08		0.164007		0.933406		447.08		0.026873		0.025279
	5.096		0.009421		0.076337		195.09		0.1645		0.931594		447.09		0.025981		0.022055
	5.106		0.009552		0.070176		195.1		0.1645		0.935158		447.1		0.025073		0.018399
	5.116		0.009609		0.077303		195.11		0.165013		0.935091		447.11		0.024174		0.014825
	5.126		0.009673		0.076687		195.12		0.165462		0.936735		447.12		0.024174		0.011086
	5.136		0.009754		0.077588		195.13		0.165979		0.938961		447.13		0.023291		0.007347
	5.146		0.009848		0.078103		195.14		0.166423		0.938225		447.14		0.022424		0.004605
	5.156		0.009952		0.078342		195.15		0.16692		0.941996		447.15		0.021551		0.001883
	5.166		0.010068		0.079041		195.16		0.167394		0.939715		447.16		0.020664		-0.00096
	5.176		0.010068		0.079464		195.17		0.167394		0.945343		447.17		0.019776		-0.00332
	5.186		0.010193		0.080632		195.18		0.16785		0.942566		447.18		0.018884		-0.0054
	5.196		0.010328		0.082416		195.19		0.168365		0.949426		447.19		0.018884		-0.00524
	5.206		0.010441		0.088054		195.2		0.168796		0.946346		447.2		0.017976		-0.00594
	5.216		0.01049		0.083008		195.21		0.169303		0.953225		447.21		0.017073		-0.00651
	5.226		0.01056		0.081879		195.22		0.169754		0.951937		447.22		0.016193		-0.00695
	5.236		0.010644		0.082609		195.23		0.170238		0.957253		447.23		0.015312		-0.00696
	5.246		0.010644		0.08386		195.24		0.170238		0.956774		447.24		0.01441		-0.00675
	5.256		0.010741		0.085194		195.25		0.17073		0.960913		447.25		0.013495		-0.00613
	5.266		0.010847		0.084807		195.26		0.171175		0.962449		447.26		0.013495		-0.00518
	5.276		0.010964		0.088137		195.27		0.171704		0.964095		447.27		0.0126		-0.00532
	5.286		0.011096		0.089433		195.28		0.172151		0.968068		447.28		0.011721		-0.0045
	5.296		0.011238		0.091319		195.29		0.172655		0.96793		447.29		0.010832		-0.00316
	5.306		0.011322		0.08821		195.3		0.173127		0.97388		447.3		0.009914		-0.00208
	5.316		0.011322		0.08963		195.31		0.173127		0.971719		447.31		0.009029		-0.00048
	5.326		0.011377		0.091859		195.32		0.173591		0.977853		447.32		0.008152		-0.00013
	5.336		0.011452		0.093084		195.33		0.174106		0.975563		447.33		0.008152		0.000619
	5.346		0.01154		0.092864		195.34		0.174555		0.981614		447.34		0.007278		0.000972
	5.356		0.011641		0.093737		195.35		0.175081		0.979012		447.35		0.006398		0.001546
	5.366		0.011752		0.09405		195.36		0.175557		0.983775		447.36		0.00553		0.001106
	5.376		0.011875		0.095889		195.37		0.176039		0.981669		447.37		0.00464		0.001476
	5.386		0.012008		0.098023		195.38		0.176039		0.985026		447.38		0.003747		0.000908
	5.396		0.012008		0.098455		195.39		0.176532		0.985523		447.39		0.002833		0.000338
	5.406		0.012143		0.100184		195.4		0.176973		0.986985		447.4		0.002833		-0.00057
	5.416		0.012204		0.103329		195.41		0.177486		0.988843		447.41		0.001946		-0.00141
	5.426		0.012268		0.10137		195.42		0.177933		0.987077		447.42		0.001067		-0.00315
	5.436		0.01235		0.100639		195.43		0.178435		0.991537		447.43		0.000191		-0.00421
	5.446		0.012445		0.100371		195.44		0.178935		0.989394		447.44		0		-0.00521
	5.456		0.012551		0.100957		195.45		0.178935		0.995087		447.45		0		-0.00569
	5.466		0.012551		0.100707		195.46		0.179387		0.991381		447.46		0		-0.00702
	5.476		0.012668		0.102696		195.47		0.179905		0.998913		447.47		0		-0.00751
	5.486		0.012795		0.100879		195.48		0.180338		0.995584		447.48		0		-0.00789
	5.496		0.012934		0.103697		195.49		0.180845		1.00217		447.49		0		-0.00776
	5.506		0.013055		0.104911		195.5		0.181302		0.999823		447.5		0		-0.00849
	5.516		0.013106		0.099706		195.51		0.181302		1.0057		447.51		0		-0.00712
	5.526		0.013178		0.103734		195.52		0.181774		1.00515		447.52		0		-0.007
	5.536		0.013178		0.103798		195.53		0.182274		1.00897		447.53		0		-0.00532
	5.546		0.013263		0.10412		195.54		0.182707		1.01173		447.54		0		-0.00506
	5.556		0.013363		0.105012		195.55		0.183215		1.013		447.55		0		-0.00315
	5.566		0.013474		0.105132		195.56		0.183648		1.01711		447.56		0		-0.00226
	5.576		0.013594		0.106281		195.57		0.184143		1.01616		447.57		0		-0.00134
	5.586		0.013725		0.107026		195.58		0.184612		1.02212		447.58		0		-0.00083
	5.596		0.013865		0.108636		195.59		0.184612		1.01988		447.59		0		0.000248
	5.606		0.013865		0.10961		195.6		0.185065		1.02693		447.6		0		0.000705
	5.616		0.01395		0.113436		195.61		0.185579		1.02354		447.61		0		0.00152
	5.626		0.014006		0.108571		195.62		0.186027		1.03073		447.62		0		0.002238
	5.636		0.014083		0.109942		195.63		0.186537		1.02663		447.63		0		0.003207
	5.646		0.014173		0.110273		195.64		0.186991		1.0338		447.64		0		0.002609
	5.656		0.014273		0.1103		195.65		0.186991		1.03024		447.65		0		0.002857
	5.666		0.014388		0.111358		195.66		0.187468		1.03534		447.66		0		0.001826
	5.676		0.014388		0.112627		195.67		0.187972		1.03389		447.67		0		0.000972
	5.686		0.014509		0.112093		195.68		0.188414		1.03629		447.68		0		0.000386
	5.696		0.01464		0.114034		195.69		0.188942		1.03738		447.69		0		-0.00071
	5.706		0.014774		0.1166		195.7		0.189408		1.03782		447.7		0		-0.0016
	5.716		0.014834		0.112967		195.71		0.189904		1.04021		447.71		0		-0.00293
	5.726		0.014905		0.114521		195.72		0.189904		1.03862		447.72		0		-0.00467
	5.736		0.014905		0.114641		195.73		0.190386		1.04377		447.73		0		-0.0056
	5.746		0.014989		0.115882		195.74		0.190826		1.04126		447.74		0		-0.00673
	5.756		0.015086		0.117106		195.75		0.191337		1.04757		447.75		0		-0.00692
	5.766		0.015194		0.118007		195.76		0.191772		1.04454		447.76		0		-0.00776
	5.776		0.015313		0.118099		195.77		0.192278		1.0512		447.77		0		-0.00718
	5.786		0.015442		0.119837		195.78		0.192756		1.04743		447.78		0		-0.00772
	5.796		0.015586		0.120573		195.79		0.192756		1.0531		447.79		0		-0.00716
	5.806		0.015586		0.121456		195.8		0.193228		1.05181		447.8		0		-0.00637
	5.816		0.015685		0.125254		195.81		0.193735		1.05677		447.81		0		-0.00515
	5.826		0.015737		0.121722		195.82		0.194167		1.05751		447.82		0		-0.00513
	5.836		0.015813		0.122338		195.83		0.194677		1.06001		447.83		0		-0.00362
	5.846		0.015902		0.123966		195.84		0.195119		1.06312		447.84		0		-0.00365
	5.856		0.016005		0.123617		195.85		0.195603		1.06346		447.85		0		-0.00192
	5.866		0.016121		0.124168		195.86		0.195603		1.06851		447.86		0		-0.00088
	5.876		0.016121		0.124389		195.87		0.196082		1.06718		447.87		0		1.01e-05
	5.886		0.016246		0.123994		195.88		0.196527		1.07378		447.88		0		0.000645
	5.896		0.016383		0.125539		195.89		0.197031		1.07069		447.89		0		0.001555
	5.906		0.016521		0.126633		195.9		0.197456		1.07758		447.9		0		0.002094
	5.916		0.016586		0.12633		195.91		0.197954		1.07396		447.91		0		0.00111
	5.926		0.016648		0.126504		195.92		0.198408		1.08052		447.92		0		0.001432
	5.936		0.016733		0.125658		195.93		0.198408		1.07675		447.93		0		0.000715
	5.946		0.016733		0.126293		195.94		0.198876		1.0819		447.94		0		0.00029
	5.956		0.016827		0.126642		195.95		0.199373		1.08022		447.95		0		-0.00125
	5.966		0.016935		0.126762		195.96		0.199816		1.0831		447.96		0		-0.00205
	5.976		0.017051		0.127737		195.97		0.200333		1.08388		447.97		0		-0.00319
	5.986		0.01718		0.128325		195.98		0.200772		1.08435		447.98		0		-0.0045
	5.996		0.017317		0.129355		195.99		0.20126		1.08726		447.99		0		-0.00564
	6.006		0.017435		0.130551		196		0.20126		1.08542		448		0		-0.00633
	6.016		0.017435		0.13102		196.01		0.20174		1.09041		448.01		0		-0.00719
	6.026		0.017484		0.13033		196.02		0.20219		1.08753		448.02		0		-0.0085
	6.036		0.017555		0.130468		196.03		0.202714		1.0931		448.03		0		-0.00871
	6.046		0.017642		0.130523		196.04		0.203163		1.09002		448.04		0		-0.00893
	6.056		0.017738		0.130551		196.05		0.203678		1.09547		448.05		0		-0.00874
	6.066		0.017844		0.131121		196.06		0.203918		1.09497		448.06		0		-0.00864
	6.076		0.017963		0.132197		196.07		0.203918		1.09684		448.07		0		-0.00725
	6.086		0.017963		0.132979		196.08		0.203661		1.09408		448.08		0		-0.00712
	6.096		0.018091		0.13468		196.09		0.203213		1.08595		448.09		0		-0.00519
	6.106		0.018227		0.135563		196.1		0.202795		1.08652		448.1		0		-0.00479
	6.116		0.018314		0.137356		196.11		0.202309		1.07518		448.11		0		-0.00293
	6.126		0.018368		0.135765		196.12		0.201918		1.07856		448.12		0		-0.00172
	6.136		0.018451		0.135848		196.13		0.201452		1.06574		448.13		0		-0.00053
	6.146		0.018451		0.136804		196.14		0.201452		1.06955
	6.156		0.01854		0.138138		196.15		0.20103		1.05718
	6.166		0.018641		0.13823		196.16		0.20061		1.0604
	6.176		0.018756		0.139251		196.17		0.200143		1.04823
	6.186		0.018878		0.140124		196.18		0.199751		1.0503
	6.196		0.019013		0.141495		196.19		0.19927		1.04057
	6.206		0.019142		0.142194		196.2		0.198866		1.03927
	6.216		0.019142		0.140005		196.21		0.198866		1.03284
	6.226		0.019195		0.143481		196.22		0.198423		1.02911
	6.236		0.019259		0.143674		196.23		0.197986		1.02536
	6.246		0.019343		0.143729		196.24		0.197583		1.01877
	6.256		0.019438		0.144116		196.25		0.197117		1.01819
	6.266		0.019546		0.145293		196.26		0.196744		1.00984
	6.276		0.019666		0.146111		196.27		0.196273		1.01117
	6.286		0.019666		0.146838		196.28		0.196273		1.00136
	6.296		0.019797		0.148263		196.29		0.195848		1.00376
	6.306		0.019937		0.148153		196.3		0.195422		0.994637
	6.316		0.02004		0.153137		196.31		0.19497		0.996577
	6.326		0.02009		0.148558		196.32		0.194581		0.988984
	6.336		0.020165		0.148705		196.33		0.194108		0.989974
	6.346		0.020258		0.148889		196.34		0.193719		0.985367
	6.356		0.020358		0.149974		196.35		0.193252		0.982755
	6.366		0.020358		0.150756		196.36		0.193252		0.981228
	6.376		0.02047		0.151372		196.37		0.192816		0.976413
	6.386		0.020595		0.152613		196.38		0.192389		0.977977
	6.396		0.020731		0.152687		196.39		0.191914		0.969916
	6.406		0.020874		0.153947		196.4		0.191538		0.97336
	6.416		0.02094		0.151326		196.41		0.191066		0.963131
	6.426		0.021		0.15505		196.42		0.19066		0.967038
	6.436		0.021		0.155262		196.43		0.19066		0.957383
	6.446		0.021079		0.155023		196.44		0.190228		0.960373
	6.456		0.021174		0.15529		196.45		0.189775		0.950119
	6.466		0.02128		0.155979		196.46		0.189376		0.952665
	6.476		0.021394		0.156172		196.47		0.188885		0.944457
	6.486		0.021519		0.156954		196.48		0.188487		0.943952
	6.496		0.021653		0.158361		196.49		0.188022		0.938257
	6.506		0.021653		0.159336		196.5		0.188022		0.934611
	6.516		0.021784		0.164652		196.51		0.18759		0.931626
	6.526		0.021835		0.159603		196.52		0.187174		0.926347
	6.536		0.0219		0.159373		196.53		0.186706		0.925744
	6.546		0.021982		0.160366		196.54		0.186331		0.918737
	6.556		0.022075		0.160633		196.55		0.185852		0.919237
	6.566		0.022186		0.16066		196.56		0.185437		0.911603
	6.576		0.022186		0.161929		196.57		0.185437		0.913787
	6.586		0.022304		0.163189		196.58		0.184996		0.905311
	6.596		0.022432		0.163088		196.59		0.184549		0.90852
	6.606		0.022567		0.165728		196.6		0.184157		0.901044
	6.616		0.02267		0.160596		196.61		0.183683		0.902166
	6.626		0.022719		0.164026		196.62		0.183308		0.897558
	6.636		0.022788		0.164973		196.63		0.182849		0.895857
	6.646		0.022876		0.164872		196.64		0.182849		0.894661
	6.656		0.022876		0.165921		196.65		0.182439		0.889079
	6.666		0.022975		0.166748		196.66		0.182002		0.891015
	6.676		0.023083		0.166997		196.67		0.181538		0.883107
	6.686		0.023202		0.167843		196.68		0.181155		0.888021
	6.696		0.023331		0.169176		196.69		0.180684		0.877455
	6.706		0.023472		0.170013		196.7		0.180289		0.883564
	6.716		0.023543		0.174565		196.71		0.180289		0.871515
	6.726		0.023543		0.172919		196.72		0.179846		0.877834
	6.736		0.0236		0.170344		196.73		0.179406		0.865258
	6.746		0.023676		0.170501		196.74		0.178995		0.871345
	6.756		0.023765		0.171595		196.75		0.17851		0.860373
	6.766		0.023868		0.172469		196.76		0.178124		0.863337
	6.776		0.023982		0.17291		196.77		0.177648		0.855364
	6.786		0.024106		0.173922		196.78		0.177648		0.854574
	6.796		0.024106		0.174538		196.79		0.17724		0.850756
	6.806		0.024239		0.175982		196.8		0.176806		0.845134
	6.816		0.024366		0.175476		196.81		0.176351		0.845055
	6.826		0.024417		0.172331		196.82		0.175967		0.836742
	6.836		0.02448		0.176616		196.83		0.175487		0.839455
	6.846		0.024561		0.176543		196.84		0.175087		0.829651
	6.856		0.024654		0.177131		196.85		0.175087		0.833495
	6.866		0.024758		0.178198		196.86		0.17462		0.824765
	6.876		0.024758		0.178603		196.87		0.174175		0.827765
	6.886		0.024873		0.179734		196.88		0.173764		0.819645
	6.896		0.024996		0.18081		196.89		0.173289		0.821981
	6.906		0.02513		0.181987		196.9		0.172915		0.815994
	6.916		0.02524		0.183642		196.91		0.172445		0.816279
	6.926		0.025287		0.187965		196.92		0.172445		0.813548
	6.936		0.025356		0.182171		196.93		0.172035		0.811212
	6.946		0.025356		0.18298		196.94		0.171597		0.81018
	6.956		0.025439		0.182953		196.95		0.171131		0.804782
	6.966		0.025535		0.183017		196.96		0.170741		0.807699
	6.976		0.02564		0.183927		196.97		0.170266		0.799293
	6.986		0.025764		0.183863		196.98		0.169883		0.803459
	6.996		0.025893		0.184921		196.99		0.169424		0.794015
	7.006		0.026031		0.185859		197		0.169424		0.798365
	7.016		0.026031		0.187027		197.01		0.169003		0.789196
	7.026		0.02611		0.182373		197.02		0.168591		0.791614
	7.036		0.026163		0.186648		197.03		0.168126		0.784294
	7.046		0.026238		0.186949		197.04		0.167734		0.784497
	7.056		0.026327		0.188323		197.05		0.167263		0.778162
	7.066		0.026427		0.188792		197.06		0.166863		0.777682
	7.076		0.026539		0.189105		197.07		0.166863		0.773709
	7.086		0.026539		0.190779		197.08		0.16643		0.769135
	7.096		0.026661		0.1918		197.09		0.165979		0.768316
	7.106		0.026793		0.192407		197.1		0.165589		0.761799
	7.116		0.026932		0.193703		197.11		0.165106		0.762913
	7.126		0.02699		0.198642		197.12		0.164723		0.755195
	7.136		0.027052		0.193547		197.13		0.164243		0.758172
	7.146		0.027133		0.19385		197.14		0.164243		0.749448
	7.156		0.027133		0.194136		197.15		0.163817		0.752837
	7.166		0.027228		0.194329		197.16		0.163393		0.744892
	7.176		0.027333		0.195533		197.17		0.162931		0.747319
	7.186		0.027449		0.195662		197.18		0.162554		0.742049
	7.196		0.02758		0.197281		197.19		0.162081		0.741868
	7.206		0.027719		0.198311		197.2		0.161688		0.73959
	7.216		0.027834		0.198725		197.21		0.161688		0.736325
	7.226		0.027881		0.195819		197.22		0.161235		0.73752
	7.236		0.027881		0.198973		197.23		0.160785		0.731101
	7.246		0.027953		0.199148		197.24		0.160373		0.735295
	7.256		0.02804		0.19981		197.25		0.159888		0.72608
	7.266		0.028137		0.200224		197.26		0.159506		0.732692
	7.276		0.028248		0.200555		197.27		0.159034		0.720842
	7.286		0.028367		0.202183		197.28		0.159034		0.727968
	7.296		0.028498		0.202468		197.29		0.15862		0.71566
	7.306		0.028498		0.203194		197.3		0.158196		0.722079
	7.316		0.02864		0.205089		197.31		0.157731		0.710622
	7.326		0.028717		0.207397		197.32		0.157344		0.715554
	7.336		0.028771		0.205512		197.33		0.156857		0.706371
	7.346		0.028846		0.205374		197.34		0.156454		0.707935
	7.356		0.028938		0.206063		197.35		0.156454		0.702105
	7.366		0.029038		0.206818		197.36		0.156009		0.699601
	7.376		0.029038		0.206744		197.37		0.155574		0.69632
	7.386		0.029149		0.208068		197.38		0.155176		0.690894
	7.396		0.029271		0.208868		197.39		0.154707		0.691996
	7.406		0.029406		0.210239		197.4		0.154343		0.684416
	7.416		0.02954		0.210901		197.41		0.153875		0.68713
	7.426		0.029592		0.21045		197.42		0.153875		0.677989
	7.436		0.029592		0.211039		197.43		0.153466		0.682994
	7.446		0.029659		0.211103		197.44		0.153034		0.67308
	7.456		0.029742		0.211471		197.45		0.152589		0.677182
	7.466		0.029838		0.211756		197.46		0.152203		0.669641
	7.476		0.029944		0.212584		197.47		0.151725		0.672354
	7.486		0.030061		0.2132		197.48		0.151348		0.667866
	7.496		0.030193		0.213835		197.49		0.150879		0.666993
	7.506		0.030193		0.21503		197.5		0.150879		0.664437
	7.516		0.030333		0.216649		197.51		0.150457		0.661723
	7.526		0.030432		0.218286		197.52		0.15002		0.663378
	7.536		0.030481		0.21824		197.53		0.149548		0.656854
	7.546		0.030555		0.217752		197.54		0.149168		0.660674
	7.556		0.030645		0.217127		197.55		0.148691		0.651726
	7.566		0.030749		0.21743		197.56		0.148298		0.656012
	7.576		0.030749		0.218433		197.57		0.148298		0.646852
	7.586		0.030861		0.21858		197.58		0.147857		0.650834
	7.596		0.030986		0.220079		197.59		0.147418		0.641812
	7.606		0.03112		0.220861		197.6		0.147014		0.644075
	7.616		0.031263		0.221872		197.61		0.146527		0.638226
	7.626		0.031325		0.222985		197.62		0.146137		0.636909
	7.636		0.031384		0.221826		197.63		0.145661		0.63247
	7.646		0.031384		0.221863		197.64		0.145661		0.628654
	7.656		0.031465		0.222691		197.65		0.14524		0.628074
	7.666		0.031559		0.222488		197.66		0.144806		0.621874
	7.676		0.031663		0.222838		197.67		0.144331		0.623142
	7.686		0.03178		0.224135		197.68		0.14396		0.614793
	7.696		0.031905		0.224659		197.69		0.143478		0.618824
	7.706		0.03204		0.225514		197.7		0.143478		0.608631
	7.716		0.03204		0.226894		197.71		0.143071		0.613975
	7.726		0.032162		0.224852		197.72		0.142624		0.604953
	7.736		0.032211		0.227786		197.73		0.142173		0.608043
	7.746		0.032277		0.227749		197.74		0.141781		0.601462
	7.756		0.032361		0.227887		197.75		0.141306		0.6025
	7.766		0.032456		0.22808		197.76		0.140928		0.598644
	7.776		0.032563		0.229064		197.77		0.140472		0.597816
	7.786		0.032563		0.228199		197.78		0.140472		0.597789
	7.796		0.03268		0.230112		197.79		0.140063		0.592446
	7.806		0.032806		0.231197		197.8		0.139645		0.595857
	7.816		0.032946		0.231409		197.81		0.139184		0.587553
	7.826		0.033032		0.236476		197.82		0.138807		0.593641
	7.836		0.033083		0.232485		197.83		0.138332		0.58312
	7.846		0.033157		0.232577		197.84		0.13795		0.590302
	7.856		0.033157		0.232678		197.85		0.13795		0.578624
	7.866		0.033246		0.233018		197.86		0.137498		0.585561
	7.876		0.033348		0.233515		197.87		0.137068		0.573308
	7.886		0.033459		0.234343		197.88		0.136655		0.579786
	7.896		0.033582		0.235152		197.89		0.136176		0.569672
	7.906		0.033716		0.235796		197.9		0.135798		0.573097
	7.916		0.033848		0.237276		197.91		0.135311		0.563909
	7.926		0.033848		0.235051		197.92		0.134905		0.565242
	7.936		0.0339		0.236384		197.93		0.134905		0.560239
	7.946		0.033965		0.237322		197.94		0.134468		0.557729
	7.956		0.034045		0.237607		197.95		0.134018		0.555338
	7.966		0.034141		0.23849		197.96		0.133635		0.549268
	7.976		0.034249		0.238141		197.97		0.133157		0.550583
	7.986		0.034368		0.238601		197.98		0.132778		0.542527
	7.996		0.034368		0.239465		197.99		0.1323		0.545626
	8.006		0.034495		0.240219		198		0.1323		0.536908
	8.016		0.034635		0.240431		198.01		0.131845		0.540458
	8.026		0.034747		0.245277		198.02		0.131429		0.532356
	8.036		0.034794		0.242169		198.03		0.130949		0.535547
	8.046		0.034869		0.241911		198.04		0.130577		0.528733
	8.056		0.034954		0.241967		198.05		0.130103		0.53048
	8.066		0.034954		0.242583		198.06		0.129697		0.52692
	8.076		0.035054		0.24261		198.07		0.129697		0.525054
	8.086		0.035166		0.243429		198.08		0.129265		0.524594
	8.096		0.035291		0.24364		198.09		0.128803		0.52029
	8.106		0.035426		0.24479		198.1		0.128412		0.5228
	8.116		0.035567		0.246123		198.11		0.127929		0.515655
	8.126		0.035643		0.24433		198.12		0.127551		0.520382
	8.136		0.035643		0.242776		198.13		0.127094		0.510827
	8.146		0.035697		0.246169		198.14		0.127094		0.514606
	8.156		0.035775		0.246041		198.15		0.126674		0.504987
	8.166		0.035867		0.246712		198.16		0.126267		0.508767
	8.176		0.035969		0.247181		198.17		0.125807		0.500324
	8.186		0.036082		0.248018		198.18		0.125441		0.502789
	8.196		0.036204		0.248478		198.19		0.124961		0.496011
	8.206		0.036338		0.249075		198.2		0.124572		0.495137
	8.216		0.036338		0.250547		198.21		0.124572		0.490879
	8.226		0.036471		0.252515		198.22		0.12413		0.486888
	8.236		0.036526		0.255826		198.23		0.1237		0.486318
	8.246		0.036586		0.251365		198.24		0.12329		0.480037
	8.256		0.036666		0.251733		198.25		0.122811		0.481738
	8.266		0.036763		0.252046		198.26		0.12244		0.473452
	8.276		0.036868		0.252607		198.27		0.121958		0.476284
	8.286		0.036868		0.253361		198.28		0.121958		0.467612
	8.296		0.036984		0.254327		198.29		0.121544		0.471631
	8.306		0.037109		0.255246		198.3		0.121101		0.462894
	8.316		0.037243		0.255899		198.31		0.120637		0.466122
	8.326		0.037353		0.257012		198.32		0.120257		0.459716
	8.336		0.037399		0.25143		198.33		0.119774		0.46083
	8.346		0.037469		0.256065		198.34		0.119371		0.457478
	8.356		0.037469		0.256837		198.35		0.119371		0.456034
	8.366		0.037554		0.257141		198.36		0.11893		0.456261
	8.376		0.03765		0.257536		198.37		0.118489		0.450615
	8.386		0.037758		0.257978		198.38		0.118086		0.454611
	8.396		0.037875		0.25853		198.39		0.117593		0.445875
	8.406		0.038005		0.25932		198.4		0.117213		0.452096
	8.416		0.038143		0.260544		198.41		0.116737		0.440118
	8.426		0.038143		0.261895		198.42		0.116737		0.447784
	8.436		0.038223		0.266641		198.43		0.116319		0.435516
	8.446		0.038275		0.261436		198.44		0.115898		0.442846
	8.456		0.038349		0.262171		198.45		0.115436		0.430421
	8.466		0.038438		0.26287		198.46		0.115061		0.43673
	8.476		0.03854		0.26356		198.47		0.114575		0.42552
	8.486		0.038652		0.263992		198.48		0.114176		0.429116
	8.496		0.038652		0.264222		198.49		0.114176		0.421234
	8.506		0.038773		0.265353		198.5		0.113721		0.420351
	8.516		0.038904		0.266411		198.51		0.113281		0.417178
	8.526		0.039036		0.26699		198.52		0.112883		0.412911
	8.536		0.039089		0.262944		198.53		0.112406		0.41247
	8.546		0.039149		0.266595		198.54		0.112043		0.404947
	8.556		0.039228		0.267		198.55		0.111577		0.407632
	8.566		0.03932		0.267413		198.56		0.11118		0.39733
	8.576		0.03932		0.268085		198.57		0.11118		0.402623
	8.586		0.039421		0.268388		198.58		0.110748		0.391918
	8.596		0.039534		0.269418		198.59		0.110297		0.397361
	8.606		0.039657		0.270411		198.6		0.109914		0.388541
	8.616		0.039791		0.271533		198.61		0.109438		0.391741
	8.626		0.039907		0.272913		198.62		0.109064		0.385248
	8.636		0.039954		0.277603		198.63		0.108599		0.386968
	8.646		0.04002		0.272113		198.64		0.108599		0.383363
	8.656		0.04002		0.272747		198.65		0.108178		0.381478
	8.666		0.040102		0.272205		198.66		0.10775		0.381183
	8.676		0.040194		0.273612		198.67		0.107271		0.376217
	8.686		0.040306		0.274136		198.68		0.106873		0.378857
	8.696		0.040426		0.274771		198.69		0.106386		0.370525
	8.706		0.040553		0.275856		198.7		0.105985		0.374792
	8.716		0.040553		0.276702		198.71		0.105985		0.36611
	8.726		0.04069		0.277189		198.72		0.105546		0.370782
	8.736		0.040779		0.274908		198.73		0.105098		0.361172
	8.746		0.040828		0.27672		198.74		0.104714		0.363965
	8.756		0.040901		0.276849		198.75		0.104233		0.354709
	8.766		0.04099		0.27775		198.76		0.103858		0.357916
	8.776		0.04109		0.277815		198.77		0.10338		0.349474
	8.786		0.041201		0.278265		198.78		0.10338		0.349097
	8.796		0.041201		0.280086		198.79		0.102946		0.344498
	8.806		0.04132		0.279976		198.8		0.102521		0.341491
	8.816		0.041454		0.280739		198.81		0.102046		0.33933
	8.826		0.041594		0.282275		198.82		0.101671		0.333913
	8.836		0.041654		0.283976		198.83		0.101193		0.33452
	8.846		0.041715		0.282247		198.84		0.100796		0.326674
	8.856		0.041794		0.282771		198.85		0.100351		0.32931
	8.866		0.041794		0.282183		198.86		0.100351		0.319983
	8.876		0.041887		0.282909		198.87		0.099897		0.324597
	8.886		0.041991		0.283038		198.88		0.099498		0.316826
	8.896		0.042108		0.284215		198.89		0.09901		0.319828
	8.906		0.042236		0.285015		198.9		0.098637		0.312959
	8.916		0.042373		0.285549		198.91		0.098172		0.314665
	8.926		0.042495		0.286505		198.92		0.097758		0.31069
	8.936		0.042495		0.286689		198.93		0.097758		0.309478
	8.946		0.042543		0.286901		198.94		0.097342		0.308494
	8.956		0.042612		0.28748		198.95		0.096886		0.304227
	8.966		0.042696		0.28748		198.96		0.096512		0.307585
	8.976		0.042793		0.288262		198.97		0.096029		0.299011
	8.986		0.0429		0.287802		198.98		0.095644		0.303458
	8.996		0.043019		0.289402		198.99		0.095191		0.294764
	9.006		0.043019		0.289899		199		0.094766		0.299528
	9.016		0.043148		0.290515		199.01		0.094766		0.289191
	9.026		0.043289		0.291481		199.02		0.094357		0.295444
	9.036		0.043376		0.29263		199.03		0.093878		0.285034
	9.046		0.043425		0.292382		199.04		0.093513		0.289154
	9.056		0.0435		0.29206		199.05		0.093024		0.280095
	9.066		0.043589		0.292115		199.06		0.092613		0.281824
	9.076		0.043589		0.292281		199.07		0.092162		0.275046
	9.086		0.043688		0.292603		199.08		0.092162		0.273354
	9.096		0.0438		0.293366		199.09		0.091705		0.269648
	9.106		0.04392		0.294267		199.1		0.091317		0.265675
	9.116		0.044057		0.295426		199.11		0.090835		0.265271
	9.126		0.044194		0.296483		199.12		0.090461		0.257932
	9.136		0.044248		0.298534		199.13		0.09		0.260378
	9.146		0.044248		0.297311		199.14		0.089577		0.251844
	9.156		0.044312		0.297403		199.15		0.089577		0.256267
	9.166		0.044392		0.297136		199.16		0.089155		0.246832
	9.176		0.044486		0.298314		199.17		0.088666		0.251651
	9.186		0.044591		0.298893		199.18		0.088287		0.242537
	9.196		0.044709		0.299178		199.19		0.0878		0.246409
	9.206		0.044709		0.299721		199.2		0.087399		0.239861
	9.216		0.044838		0.300456		199.21		0.08696		0.241663
	9.226		0.044977		0.301211		199.22		0.08696		0.237773
	9.236		0.045086		0.299629		199.23		0.086512		0.236826
	9.246		0.045131		0.302093		199.24		0.08612		0.236026
	9.256		0.045204		0.302222		199.25		0.085631		0.232825
	9.266		0.045295		0.302167		199.26		0.085245		0.233294
	9.276		0.045395		0.302903		199.27		0.084772		0.227482
	9.286		0.045395		0.303087		199.28		0.084348		0.230581
	9.296		0.045507		0.303399		199.29		0.084348		0.222875
	9.306		0.04563		0.305045		199.3		0.083931		0.225891
	9.316		0.045763		0.305211		199.31		0.08346		0.218019
	9.326		0.045907		0.30625		199.32		0.08309		0.221035
	9.336		0.045974		0.310527		199.33		0.082612		0.214414
	9.346		0.045974		0.307961		199.34		0.08223		0.2148
	9.356		0.046033		0.306811		199.35		0.081781		0.21057
	9.366		0.046112		0.307014		199.36		0.081344		0.209245
	9.376		0.046203		0.307446		199.37		0.081344		0.206468
	9.386		0.046307		0.307777		199.38		0.080947		0.20313
	9.396		0.046423		0.308329		199.39		0.08047		0.203774
	9.406		0.046546		0.309221		199.4		0.080105		0.197621
	9.416		0.046546		0.310453		199.41		0.079626		0.201217
	9.426		0.046682		0.312182		199.42		0.079222		0.193179
	9.436		0.046813		0.310536		199.43		0.07878		0.198862
	9.446		0.046859		0.309938		199.44		0.07878		0.191101
	9.456		0.046924		0.311134		199.45		0.07832		0.197235
	9.466		0.047005		0.311336		199.46		0.077914		0.189758
	9.476		0.047099		0.312053		199.47		0.07742		0.195101
	9.486		0.047205		0.312044		199.48		0.07704		0.188995
	9.496		0.047205		0.312908		199.49		0.076574		0.192269
	9.506		0.047319		0.314086		199.5		0.076151		0.189988
	9.516		0.047445		0.314803		199.51		0.076151		0.190034
	9.526		0.047587		0.315539		199.52		0.075741		0.190595
	9.536		0.047684		0.317746		199.53		0.075265		0.188544
	9.546		0.04773		0.31918		199.54		0.074893		0.190687
	9.556		0.04773		0.31621		199.55		0.074398		0.185518
	9.566		0.047802		0.316035		199.56		0.073986		0.190825
	9.576		0.047891		0.316504		199.57		0.073536		0.182493
	9.586		0.04799		0.317084		199.58		0.073536		0.189832
	9.596		0.0481		0.317737		199.59		0.073082		0.179826
	9.606		0.048221		0.31907		199.6		0.072677		0.186337
	9.616		0.048355		0.320091		199.61		0.072196		0.176763
	9.626		0.048355		0.320496		199.62		0.071812		0.181886
	9.636		0.048491		0.321176		199.63		0.071345		0.173931
	9.646		0.048551		0.31529		199.64		0.070901		0.177637
	9.656		0.04861		0.320845		199.65		0.070901		0.171862
	9.666		0.04869		0.320836		199.66		0.070479		0.172524
	9.676		0.048784		0.321535		199.67		0.069994		0.169268
	9.686		0.04889		0.32205		199.68		0.069626		0.166095
	9.696		0.04889		0.323245		199.69		0.069147		0.166758
	9.706		0.049007		0.324064		199.7		0.068738		0.161139
	9.716		0.049133		0.324855		199.71		0.068305		0.163732
	9.726		0.049273		0.325351		199.72		0.068305		0.157331
	9.736		0.049394		0.326436		199.73		0.067862		0.162472
	9.746		0.049445		0.332497		199.74		0.067473		0.154397
	9.756		0.049513		0.326225		199.75		0.066988		0.159483
	9.766		0.049513		0.326639		199.76		0.066617		0.152687
	9.776		0.049599		0.326933		199.77		0.066147		0.156531
	9.786		0.049697		0.327632		199.78		0.065735		0.151491
	9.796		0.049809		0.328028		199.79		0.065735		0.152659
	9.806		0.04993		0.328239		199.8		0.065306		0.1507
	9.816		0.050061		0.329416		199.81		0.064842		0.149955
	9.826		0.050201		0.330023		199.82		0.064456		0.149339
	9.836		0.050293		0.331522		199.83		0.063958		0.145872
	9.846		0.050293		0.326409		199.84		0.063564		0.148061
	9.856		0.050344		0.330685		199.85		0.06309		0.14166
	9.866		0.050419		0.331237		199.86		0.062654		0.145624
	9.876		0.050507		0.331706		199.87		0.062654		0.138046
	9.886		0.050607		0.332046		199.88		0.062238		0.142065
	9.896		0.050718		0.333113		199.89		0.061757		0.134653
	9.906		0.050839		0.333619		199.9		0.061387		0.137632
	9.916		0.050839		0.334355		199.91		0.060904		0.131029
	9.926		0.050971		0.33567		199.92		0.060496		0.132197
	9.936		0.051109		0.336378		199.93		0.060047		0.127295
	9.946		0.051171		0.342061		199.94		0.060047		0.125943
	9.956		0.051229		0.336452		199.95		0.059576		0.123497
	9.966		0.051308		0.336792		199.96		0.059173		0.119947
	9.976		0.051403		0.336479		199.97		0.058678		0.119589
	9.986		0.051403		0.337656		199.98		0.058281		0.113556
	9.996		0.051506		0.338107		199.99		0.057819		0.116085
	10.006		0.051621		0.338429		200		0.057819		0.108792
	10.016		0.051743		0.339707		200.01		0.057382		0.113188
	10.026		0.051878		0.340645		200.02		0.056965		0.105086
	10.036		0.051997		0.341767		200.03		0.056475		0.109325
	10.046		0.052047		0.338134		200.04		0.056079		0.102391
	10.056		0.052047		0.34196		200.05		0.05559		0.106364
	10.066		0.052112		0.342972		200.06		0.055177		0.100901
	10.076		0.052197		0.342714		200.07		0.054741		0.10355
	10.086		0.052291		0.343358		200.08		0.054741		0.100322
	10.096		0.052397		0.344351		200.09		0.054281		0.100166
	10.106		0.052514		0.345161		200.1		0.053891		0.100754
	10.116		0.052642		0.346108		200.11		0.05341		0.096809
	10.126		0.05278		0.346706		200.12		0.053033		0.100515
	10.136		0.05278		0.347791		200.13		0.052559		0.094124
	10.146		0.052872		0.352591		200.14		0.052136		0.099154
	10.156		0.05292		0.347763		200.15		0.052136		0.09181
	10.166		0.052993		0.347589		200.16		0.051712		0.098835
	10.176		0.053081		0.348067		200.17		0.051245		0.08901
	10.186		0.05318		0.348508		200.18		0.050859		0.097002
	10.196		0.05329		0.349373		200.19		0.050372		0.087419
	10.206		0.05329		0.350384		200.2		0.049974		0.092744
	10.216		0.053409		0.351525		200.21		0.049506		0.084587
	10.226		0.053537		0.351745		200.22		0.049506		0.088201
	10.236		0.053674		0.353162		200.23		0.049054		0.081221
	10.246		0.053737		0.350982		200.24		0.048625		0.082288
	10.256		0.053794		0.353208		200.25		0.048132		0.078471
	10.266		0.053871		0.353162		200.26		0.047753		0.076742
	10.276		0.053871		0.353952		200.27		0.047267		0.075707
	10.286		0.05396		0.354707		200.28		0.046833		0.07044
	10.296		0.054061		0.355709		200.29		0.046833		0.072319
	10.306		0.054171		0.356288		200.3		0.046401		0.066516
	10.316		0.054292		0.356905		200.31		0.045923		0.06864
	10.326		0.054425		0.358302		200.32		0.045528		0.06234
	10.336		0.054552		0.359185		200.33		0.045023		0.065467
	10.346		0.054602		0.360969		200.34		0.04461		0.059066
	10.356		0.054602		0.359746		200.35		0.044149		0.061982
	10.366		0.054666		0.359001		200.36		0.044149		0.056731
	10.376		0.054743		0.359627		200.37		0.043695		0.058202
	10.386		0.054838		0.360372		200.38		0.043288		0.056455
	10.396		0.054949		0.361144		200.39		0.042801		0.053907
	10.406		0.055065		0.361917		200.4		0.042414		0.054836
	10.416		0.055191		0.362422		200.41		0.041928		0.050762
	10.426		0.055191		0.363048		200.42		0.041491		0.05307
	10.436		0.055328		0.364574		200.43		0.041491		0.045961
	10.446		0.055429		0.364768		200.44		0.04105		0.050716
	10.456		0.055476		0.364979		200.45		0.040578		0.042099
	10.466		0.055549		0.365696		200.46		0.040187		0.046771
	10.476		0.055634		0.365972		200.47		0.039698		0.039156
	10.486		0.055732		0.366515		200.48		0.039306		0.042559
	10.496		0.055732		0.36692		200.49		0.038846		0.035606
	10.506		0.055841		0.367655		200.5		0.038846		0.037685
	10.516		0.055961		0.368262		200.51		0.038416		0.032378
	10.526		0.056094		0.369881		200.52		0.037982		0.033601
	10.536		0.056236		0.37081		200.53		0.037497		0.030346
	10.546		0.056308		0.371785		200.54		0.037119		0.029141
	10.556		0.056365		0.370727		200.55		0.036635		0.029638
	10.566		0.056365		0.370902		200.56		0.036222		0.026106
	10.576		0.056442		0.371435		200.57		0.035775		0.02892
	10.586		0.056532		0.371794		200.58		0.035775		0.024267
	10.596		0.056636		0.371978		200.59		0.03531		0.02858
	10.606		0.056752		0.372989		200.6		0.034897		0.023108
	10.616		0.056877		0.373927		200.61		0.034394		0.027945
	10.626		0.057014		0.374865		200.62		0.033991		0.02263
	10.636		0.057014		0.375601		200.63		0.033504		0.026226
	10.646		0.057146		0.377753		200.64		0.03307		0.021609
	10.656		0.057198		0.376622		200.65		0.03307		0.023218
	10.666		0.057262		0.376521		200.66		0.032641		0.021839
	10.676		0.057345		0.376245		200.67		0.032159		0.020616
	10.686		0.05744		0.376043		200.68		0.031779		0.02102
	10.696		0.057546		0.37779		200.69		0.031286		0.018133
	10.706		0.057663		0.378369		200.7		0.030867		0.020791
	10.716		0.057663		0.378857		200.71		0.030867		0.014822
	10.726		0.057792		0.3803		200.72		0.030402		0.019926
	10.736		0.057931		0.38099		200.73		0.029931		0.01164
	10.746		0.058032		0.37996		200.74		0.029523		0.018004
	10.756		0.058083		0.380815		200.75		0.029029		0.008808
	10.766		0.058154		0.38134		200.76		0.028636		0.014877
	10.776		0.05824		0.381974		200.77		0.028164		0.005607
	10.786		0.05824		0.382167		200.78		0.027728		0.011162
	10.796		0.058337		0.382416		200.79		0.027728		0.002839
	10.806		0.058446		0.383832		200.8		0.027291		0.006278
	10.816		0.058568		0.384982		200.81		0.026798		0.000696
	10.826		0.058704		0.385193		200.82		0.026409		0.001358
	10.836		0.058844		0.386554		200.83		0.025918		-0.00168
	10.846		0.058844		0.389423		200.84		0.025513		-0.00337
	10.856		0.058908		0.389194		200.85		0.025057		-0.00365
	10.866		0.058967		0.387446		200.86		0.025057		-0.00822
	10.876		0.059046		0.387014		200.87		0.024611		-0.00408
	10.886		0.059138		0.387878		200.88		0.024205		-0.00566
	10.896		0.059242		0.388982		200.89		0.023723		-0.00084
	10.906		0.05936		0.389681		200.9		0.023337		-0.00824
	10.916		0.05936		0.390104		200.91		0.022853		-0.0025
	10.926		0.059487		0.391097		200.92		0.022438		-0.00914
	10.936		0.059624		0.392054		200.93		0.022438		-0.00338
	10.946		0.059747		0.392035		200.94		0.021999		-0.00696
	10.956		0.059795		0.389617		200.95		0.021533		-0.00285
	10.966		0.059867		0.392872		200.96		0.021129		-0.00459
	10.976		0.059953		0.393047		200.97		0.020633		-0.00354
	10.986		0.059953		0.394031		200.98		0.020233		-0.0026
	10.996		0.060051		0.393847		200.99		0.019744		-0.00363
	11.006		0.060164		0.394605		201		0.019744		-0.00035
	11.016		0.060284		0.395686		201.01		0.019297		-0.00348
	11.026		0.060417		0.39599		201.02		0.018867		-2.7e-06
	11.036		0.06056		0.396965		201.03		0.018384		-0.00355
	11.046		0.060645		0.398372		201.04		0.018		0.000154
	11.056		0.060645		0.402446		201.05		0.017516		-0.00377
	11.066		0.060699		0.398123		201.06		0.017105		-0.00061
	11.076		0.060775		0.397976		201.07		0.017105		-0.00385
	11.086		0.060864		0.398519		201.08		0.016651		-0.00238
	11.096		0.060968		0.39919		201.09		0.016182		-0.00419
	11.106		0.061079		0.399917		201.1		0.015765		-0.00504
	11.116		0.061201		0.40079		201.11		0.015266		-0.00387
	11.126		0.061201		0.40183		201.12		0.014873		-0.00732
	11.136		0.061337		0.403089		201.13		0.014396		-0.00411
	11.146		0.06147		0.404524		201.14		0.014396		-0.00851
	11.156		0.061526		0.398473		201.15		0.013966		-0.00373
	11.166		0.061587		0.403503		201.16		0.013538		-0.00928
	11.176		0.061666		0.404156		201.17		0.013056		-0.00357
	11.186		0.06176		0.404175		201.18		0.012665		-0.0091
	11.196		0.06176		0.404046		201.19		0.012164		-0.00369
	11.206		0.061861		0.405297		201.2		0.011753		-0.00786
	11.216		0.061974		0.405379		201.21		0.0113		-0.0033
	11.226		0.062102		0.406087		201.22		0.0113		-0.00597
	11.236		0.062242		0.407587		201.23		0.01085		-0.0035
	11.246		0.062349		0.408276		201.24		0.010441		-0.0035
	11.256		0.062397		0.413969		201.25		0.009961		-0.0036
	11.266		0.062397		0.407614		201.26		0.009587		-0.00139
	11.276		0.062468		0.408102		201.27		0.009111		-0.0035
	11.286		0.062553		0.408414		201.28		0.008688		0.000303
	11.296		0.062651		0.409196		201.29		0.008249		-0.00349
	11.306		0.06276		0.409132		201.3		0.007787		0.002425
	11.316		0.062882		0.410042		201.31		0.007787		-0.00395
	11.326		0.063011		0.411247		201.32		0.007396		0.002232
	11.336		0.063011		0.41224		201.33		0.006905		-0.00337
	11.346		0.063152		0.412966		201.34		0.006516		0.001361
	11.356		0.063224		0.407384		201.35		0.006042		-0.0034
	11.366		0.063282		0.412323		201.36		0.005603		-0.00016
	11.376		0.063361		0.412589		201.37		0.005147		-0.00307
	11.386		0.063454		0.412534		201.38		0.005147		-0.00284
	11.396		0.06356		0.41327		201.39		0.004644		-0.00372
	11.406		0.06356		0.413684		201.4		0.004265		-0.00453
	11.416		0.063675		0.414649		201.41		0.003779		-0.00388
	11.426		0.063801		0.415532		201.42		0.003365		-0.00614
	11.436		0.063942		0.416682		201.43		0.00293		-0.00316
	11.446		0.064072		0.417197		201.44		0.002466		-0.00731
	11.456		0.064125		0.421869		201.45		0.002466		-0.00304
	11.466		0.06419		0.417178		201.46		0.002069		-0.00809
	11.476		0.06419		0.41727		201.47		0.001566		-0.00366
	11.486		0.064275		0.41739		201.48		0.001161		-0.00738
	11.496		0.064373		0.41831		201.49		0.000686		-0.00353
	11.506		0.064481		0.418687		201.5		0.000243		-0.00583
	11.516		0.064601		0.419606		201.51		0.000243		-0.00322
	11.526		0.064728		0.42025		201.52		0		-0.00357
	11.536		0.064869		0.420471		201.53		0		-0.00316
	11.546		0.064869		0.421896		201.54		0		-0.00162
	11.556		0.06498		0.417592		201.55		0		-0.00274
	11.566		0.065028		0.421326		201.56		0		0.000485
	11.576		0.065098		0.42162		201.57		0		-0.00307
	11.586		0.065185		0.421611		201.58		0		0.001082
	11.596		0.065285		0.422402		201.59		0		-0.00359
	11.606		0.065392		0.423248		201.6		0		0.001542
	11.616		0.065512		0.424011		201.61		0		-0.00354
	11.626		0.065512		0.424352		201.62		0		0.000383
	11.636		0.065641		0.425667		201.63		0		-0.00403
	11.646		0.065779		0.426016		201.64		0		-0.00175
	11.656		0.065866		0.430201		201.65		0		-0.00349
	11.666		0.065927		0.42632		201.66		0		-0.00304
	11.676		0.066004		0.426375		201.67		0		-0.00346
	11.686		0.066004		0.426587		201.68		0		-0.00489
	11.696		0.066096		0.427552		201.69		0		-0.00343
	11.706		0.066199		0.427966		201.7		0		-0.00673
	11.716		0.066311		0.428757		201.71		0		-0.00367
	11.726		0.066436		0.429447		201.72		0		-0.00837
	11.736		0.06657		0.430578		201.73		0		-0.00357
	11.746		0.066695		0.431534		201.74		0		-0.00776
	11.756		0.066695		0.42895		201.75		0		-0.00334
	11.766		0.066746		0.431378		201.76		0		-0.00735
	11.776		0.06681		0.431387		201.77		0		-0.0031
	11.786		0.066893		0.431286		201.78		0		-0.00645
	11.796		0.066987		0.432288		201.79		0		-0.00357
	11.806		0.067094		0.433291		201.8		0		-0.00475
	11.816		0.06721		0.433162		201.81		0		-0.00399
	11.826		0.06721		0.433971		201.82		0		-0.00216
	11.836		0.067336		0.434707		201.83		0		-0.0034
	11.846		0.067474		0.435112		201.84		0		0.0002
	11.856		0.067574		0.436418		201.85		0		-0.00328
	11.866		0.067623		0.435415		201.86		0		0.001469
	11.876		0.067696		0.435737		201.87		0		-0.00287
	11.886		0.067784		0.436077		201.88		0		0.002526
	11.896		0.067881		0.436464		201.89		0		-0.00296
	11.906		0.067881		0.436528		201.9		0		0.002296
	11.916		0.067988		0.437429		201.91		0		-0.00313
	11.926		0.068106		0.438082		201.92		0		0.001837
	11.936		0.068235		0.439195		201.93		0		-0.00306
	11.946		0.068372		0.440997		201.94		0		-0.00081
	11.956		0.068445		0.44154		201.95		0		-0.00326
	11.966		0.0685		0.440997		201.96		0		-0.00254
	11.976		0.0685		0.440931		201.97		0		-0.0039
	11.986		0.068576		0.440955		201.98		0		-0.00581
	11.996		0.068665		0.441908		201.99		0		-0.00431
	12.006		0.068764		0.441981		202		0		-0.00716
	12.016		0.068874		0.44188		202.01		0		-0.00409
	12.026		0.068995		0.442873		202.02		0		-0.00819
	12.036		0.069126		0.444363		202.03		0		-0.00363
	12.046		0.069257		0.444281		202.04		0		-0.00819
	12.056		0.069257		0.445614		202.05		0		-0.00358
	12.066		0.069312		0.444501		202.06		0		-0.00757
	12.076		0.069376		0.445219		202.07		0		-0.00357
	12.086		0.069463		0.445458		202.08		0		-0.00522
	12.096		0.069557		0.445752		202.09		0		-0.00337
	12.106		0.069662		0.446359		202.1		0		-0.0037
	12.116		0.069776		0.44726		202.11		0		-0.00284
	12.126		0.069776		0.447122		202.12		0		-0.00105
	12.136		0.069902		0.447904		202.13		0		-0.00271
	12.146		0.07004		0.448971		202.14		0		0.000485
	12.156		0.070147		0.450488		202.15		0		-0.00285
	12.166		0.070197		0.449504		202.16		0		0.00168
	12.176		0.070266		0.449247		202.17		0		-0.00261
	12.186		0.070354		0.449366		202.18		0		0.002066
	12.196		0.070354		0.45035		202.19		0		-0.00218
	12.206		0.07045		0.450727		202.2		0		0.00042
	12.216		0.070561		0.45115		202.21		0		-0.00308
	12.226		0.070683		0.452217		202.22		0		-0.0014
	12.236		0.070815		0.452971		202.23		0		-0.00315
	12.246		0.070957		0.45402		202.24		0		-0.00274
	12.256		0.071036		0.452806		202.25		0		-0.00292
	12.266		0.071036		0.451491		202.26		0		-0.00492
	12.276		0.071091		0.454277		202.27		0		-0.00365
	12.286		0.071169		0.455381		202.28		0		-0.00644
	12.296		0.071261		0.454903		202.29		0		-0.00289
	12.306		0.071365		0.455197		202.3		0		-0.00692
	12.316		0.07148		0.456163		202.31		0		-0.00312
	12.326		0.071605		0.456668		202.32		0		-0.0073
	12.336		0.071605		0.458241		202.33		0		-0.00304
	12.346		0.071742		0.458922		202.34		0		-0.00646
	12.356		0.071875		0.459547		202.35		0		-0.00262
	12.366		0.071932		0.463069		202.36		0		-0.0056
	12.376		0.071996		0.458839		202.37		0		-0.00295
	12.386		0.072078		0.458121		202.38		0		-0.00367
	12.396		0.072174		0.458857		202.39		0		-0.00299
	12.406		0.072174		0.459804		202.4		0		-0.00071
	12.416		0.07228		0.459823		202.41		0		-0.00297
	12.426		0.072399		0.460568		202.42		0		0.000935
	12.436		0.072525		0.46146		202.43		0		-0.00272
	12.446		0.072665		0.461956		202.44		0		0.00248
	12.456		0.07277		0.463805		202.45		0		-0.00268
	12.466		0.072819		0.458471		202.46		0		0.003565
	12.476		0.072819		0.462977		202.47		0		-0.00302
	12.486		0.07289		0.463796		202.48		0		0.002977
	12.496		0.072975		0.463805		202.49		0		-0.0025
	12.506		0.073073		0.46375		202.5		0		0.001974
	12.516		0.07319		0.464412		202.51		0		-0.00194
	12.526		0.073312		0.465193		202.52		0		-0.0009
	12.536		0.073445		0.465929		202.53		0		-0.00343
	12.546		0.073445		0.466389		202.54		0		-0.00335
	12.556		0.073584		0.467079		202.55		0		-0.00225
	12.566		0.073652		0.472247		202.56		0		-0.00504
	12.576		0.073711		0.466738		202.57		0		-0.00238
	12.586		0.07379		0.466757		202.58		0		-0.00752
	12.596		0.073885		0.467824		202.59		0		-0.00237
	12.606		0.073989		0.467327		202.6		0		-0.00763
	12.616		0.073989		0.468973		202.61		0		-0.00278
	12.626		0.074105		0.46958		202.62		0		-0.00749
	12.636		0.074233		0.470481		202.63		0		-0.00259
	12.646		0.074373		0.471107		202.64		0		-0.00615
	12.656		0.074497		0.472597		202.65		0		-0.00241
	12.666		0.074548		0.466858		202.66		0		-0.00456
	12.676		0.07462		0.472321		202.67		0		-0.00184
	12.686		0.07462		0.472606		202.68		0		-0.00256
	12.696		0.074707		0.472505		202.69		0		-0.00297
	12.706		0.074805		0.473167		202.7		0		-0.00061
	12.716		0.074917		0.473948		202.71		0		-0.0033
	12.726		0.07504		0.473948		202.72		0		0.000807
	12.736		0.075172		0.474482		202.73		0		-0.00285
	12.746		0.075172		0.4768		202.74		0		0.002057
	12.756		0.075313		0.476707		202.75		0		-0.00256
	12.766		0.075399		0.482897		202.76		0		0.001036
	12.776		0.075456		0.476717		202.77		0		-0.00293
	12.786		0.075532		0.476147		202.78		0		7.08e-05
	12.796		0.07562		0.477416		202.79		0		-0.00331
	12.806		0.07572		0.476891		202.8		0		-0.00217
	12.816		0.075834		0.477544		202.81		0		-0.00357
	12.826		0.075834		0.478133		202.82		0		-0.00424
	12.836		0.075957		0.478602		202.83		0		-0.00298
	12.846		0.076088		0.479384		202.84		0		-0.00662
	12.856		0.076222		0.481398		202.85		0		-0.00342
	12.866		0.076284		0.476165
	12.876		0.076345		0.480432
	12.886		0.076422		0.481297
	12.896		0.076422		0.482005
	12.906		0.076515		0.482023
	12.916		0.07662		0.481784
	12.926		0.07674		0.483715
	12.936		0.076864		0.483945
	12.946		0.077001		0.485646
	12.956		0.077001		0.485499
	12.966		0.077113		0.489757
	12.976		0.077163		0.486198
	12.986		0.077235		0.485987
	12.996		0.07732		0.486539
	13.006		0.077419		0.486493
	13.016		0.077527		0.486998
	13.026		0.077527		0.488038
	13.036		0.077648		0.488801
	13.046		0.077782		0.489058
	13.056		0.077926		0.489822
	13.066		0.078003		0.487008
	13.076		0.078062		0.490107
	13.086		0.07814		0.489923
	13.096		0.07814		0.488479
	13.106		0.078231		0.489472
	13.116		0.078337		0.489445
	13.126		0.078455		0.489785
	13.136		0.078585		0.491449
	13.146		0.07872		0.491735
	13.156		0.078853		0.492728
	13.166		0.078853		0.497197
	13.176		0.07891		0.494107
	13.186		0.078978		0.493372
	13.196		0.079062		0.493381
	13.206		0.079159		0.493905
	13.216		0.079265		0.494815
	13.226		0.079384		0.495367
	13.236		0.079514		0.495404
	13.246		0.079514		0.495947
	13.256		0.079653		0.496314
	13.266		0.079767		0.49636
	13.276		0.079816		0.497105
	13.286		0.079886		0.496388
	13.296		0.079973		0.495735
	13.306		0.080071		0.496388
	13.316		0.080071		0.49614
	13.326		0.080178		0.496747
	13.336		0.080296		0.497151
	13.346		0.080431		0.49808
	13.356		0.080572		0.499828
	13.366		0.080655		0.500011
	13.376		0.08071		0.498485
	13.386		0.08071		0.50014
	13.396		0.080785		0.500177
	13.406		0.080874		0.500159
	13.416		0.080975		0.500287
	13.426		0.081087		0.50071
	13.436		0.08121		0.500756
	13.446		0.081342		0.501189
	13.456		0.081342		0.502357
	13.466		0.081475		0.504095
	13.476		0.081532		0.504141
	13.486		0.081597		0.502329
	13.496		0.081678		0.502522
	13.506		0.081772		0.502881
	13.516		0.081875		0.502958
	13.526		0.081875		0.503423
	13.536		0.081989		0.504194
	13.546		0.082116		0.505217
	13.556		0.082254		0.505557
	13.566		0.082367		0.505943
	13.576		0.082418		0.505345
	13.586		0.082488		0.506495
	13.596		0.08257		0.506679
	13.606		0.08257		0.505989
	13.616		0.082667		0.507194
	13.626		0.082773		0.507746
	13.636		0.082891		0.508288
	13.646		0.083018		0.508877
	13.656		0.083155		0.509383
	13.666		0.083246		0.510974
	13.676		0.083297		0.512372
	13.686		0.083297		0.508794
	13.696		0.083372		0.509282
	13.706		0.083459		0.510174
	13.716		0.083559		0.510505
	13.726		0.083667		0.511204
	13.736		0.083786		0.511093
	13.746		0.08392		0.512509
	13.756		0.08392		0.513411
	13.766		0.08406		0.513337
	13.776		0.084124		0.508049
	13.786		0.084186		0.514376
	13.796		0.084264		0.513328
	13.806		0.084356		0.513788
	13.816		0.084459		0.514174
	13.826		0.084459		0.514165
	13.836		0.084574		0.514404
	13.846		0.0847		0.514707
	13.856		0.084835		0.515894
	13.866		0.084957		0.516924
	13.876		0.08501		0.522166
	13.886		0.08508		0.516004
	13.896		0.08508		0.516611
	13.906		0.085166		0.517053
	13.916		0.085265		0.516731
	13.926		0.085373		0.51765
	13.936		0.085492		0.518745
	13.946		0.085621		0.518965
	13.956		0.085763		0.519324
	13.966		0.085763		0.520281
	13.976		0.085863		0.515646
	13.986		0.085917		0.519885
	13.996		0.085994		0.520547
	14.006		0.086084		0.520805
	14.016		0.086186		0.52177
	14.026		0.0863		0.521586
	14.036		0.0863		0.522377
	14.046		0.086424		0.523849
	14.056		0.086556		0.524695
	14.066		0.086695		0.524722
	14.076		0.086761		0.53025
	14.086		0.086825		0.524318
	14.096		0.086904		0.524713
	14.106		0.086904		0.525421
	14.116		0.086997		0.525706
	14.126		0.0871		0.525826
	14.136		0.087217		0.527408
	14.146		0.08734		0.528464
	14.156		0.087474		0.528555
	14.166		0.087594		0.529155
	14.176		0.087594		0.523729
	14.186		0.087653		0.528888
	14.196		0.087727		0.528934
	14.206		0.087815		0.528714
	14.216		0.087915		0.528576
	14.226		0.088026		0.529275
	14.236		0.088146		0.530277
	14.246		0.088146		0.53048
	14.256		0.088277		0.53162
	14.266		0.08842		0.532116
	14.276		0.088497		0.537846
	14.286		0.088556		0.531969
	14.296		0.088634		0.53242
	14.306		0.088634		0.533257
	14.316		0.088728		0.533689
	14.326		0.088834		0.534351
	14.336		0.088953		0.534894
	14.346		0.089079		0.535142
	14.356		0.089219		0.535777
	14.366		0.089348		0.537064
	14.376		0.089348		0.532622
	14.386		0.089403		0.536945
	14.396		0.089474		0.536871
	14.406		0.089559		0.537257
	14.416		0.089658		0.53929
	14.426		0.089767		0.537975
	14.436		0.089885		0.538508
	14.446		0.089885		0.540025
	14.456		0.090017		0.540752
	14.466		0.090155		0.541009
	14.476		0.090253		0.544339
	14.486		0.090306		0.540844
	14.496		0.090383		0.541111
	14.506		0.09047		0.542012
	14.516		0.09047		0.541773
	14.526		0.09057		0.543005
	14.536		0.090679		0.542463
	14.546		0.0908		0.543667
	14.556		0.090928		0.544697
	14.566		0.091064		0.545773
	14.576		0.091134		0.544412
	14.586		0.091134		0.546583
	14.596		0.091203		0.546077
	14.606		0.091282		0.545691
	14.616		0.091374		0.546325
	14.626		0.091479		0.546693
	14.636		0.091595		0.548146
	14.646		0.091722		0.548422
	14.656		0.091722		0.548036
	14.666		0.091858		0.550344
	14.676		0.091974		0.552275
	14.686		0.092025		0.548781
	14.696		0.092097		0.548882
	14.706		0.092184		0.549176
	14.716		0.092284		0.550151
	14.726		0.092284		0.550601
	14.736		0.092396		0.551852
	14.746		0.092519		0.55233
	14.756		0.092651		0.553627
	14.766		0.092792		0.554289
	14.776		0.092875		0.55268
	14.786		0.092935		0.554841
	14.796		0.092935		0.554804
	14.806		0.093016		0.554271
	14.816		0.093108		0.554574
	14.826		0.09321		0.55566
	14.836		0.093328		0.556193
	14.846		0.093454		0.556294
	14.856		0.093592		0.557416
	14.866		0.093592		0.55852
	14.876		0.093725		0.558207
	14.886		0.093787		0.557278
	14.896		0.093853		0.55898
	14.906		0.093935		0.558741
	14.916		0.094031		0.559278
	14.926		0.094137		0.560285
	14.936		0.094253		0.560515
	14.946		0.094253		0.561514
	14.956		0.094379		0.561848
	14.966		0.094517		0.562814
	14.976		0.094634		0.565123
	14.986		0.094687		0.564571
	14.996		0.094756		0.562768
	15.006		0.094841		0.56298
	15.016		0.094841		0.563725
	15.026		0.094945		0.563624
	15.036		0.095055		0.564203
	15.046		0.095174		0.565491
	15.056		0.095301		0.567275
	15.066		0.09544		0.567606
	15.076		0.095523		0.566769
	15.086		0.095523		0.564212
	15.096		0.09558		0.567532
	15.106		0.095657		0.567698
	15.116		0.095746		0.568406
	15.126		0.095845		0.566769
	15.136		0.095957		0.567532
	15.146		0.096079		0.56802
	15.156		0.096079		0.568995
	15.166		0.096212		0.569201
	15.176		0.096346		0.570385
	15.186		0.096409		0.574485
	15.196		0.096471		0.570153
	15.206		0.096552		0.57042
	15.216		0.096646		0.571413
	15.226		0.096646		0.571229
	15.236		0.096751		0.571992
	15.246		0.096866		0.572535
	15.256		0.09699		0.573041
	15.266		0.097123		0.574411
	15.276		0.097242		0.574485
	15.286		0.097293		0.568884
	15.296		0.097361		0.574641
	15.306		0.097361		0.574522
	15.318		0.097446		0.574547
	15.328		0.09754		0.575045
	15.338		0.097646		0.575267
	15.348		0.097763		0.57612
	15.358		0.09789		0.576697
	15.368		0.098027		0.577473
	15.378		0.098123		0.581032
	15.388		0.098123		0.582031
	15.398		0.098175		0.577271
	15.408		0.098248		0.577473
	15.418		0.098334		0.578071
	15.428		0.098439		0.578228
	15.438		0.098551		0.579637
	15.448		0.098671		0.579507
	15.458		0.098801		0.580291
	15.468		0.098801		0.581283
	15.478		0.098938		0.580723
	15.488		0.099005		0.575653
	15.498		0.099068		0.581511
	15.508		0.099146		0.581033
	15.518		0.099238		0.581796
	15.528		0.099342		0.582201
	15.538		0.099342		0.582651
	15.548		0.099455		0.582648
	15.558		0.099582		0.583571
	15.568		0.09972		0.584187
	15.578		0.099846		0.585079
	15.588		0.099903		0.591378
	15.598		0.099971		0.585517
	15.608		0.099971		0.585332
	15.618		0.100055		0.585134
	15.628		0.100153		0.584996
	15.638		0.100263		0.585756
	15.648		0.100383		0.586311
	15.658		0.100514		0.586859
	15.668		0.100657		0.587857
	15.678		0.100657		0.588151
	15.688		0.100757		0.5829
	15.698		0.10081		0.58782
	15.708		0.100887		0.588132
	15.72		0.100976		0.588587
	15.73		0.101077		0.588789
	15.74		0.101187		0.589493
	15.75		0.101311		0.590478
	15.76		0.101311		0.590643
	15.77		0.101444		0.591434
	15.78		0.101581		0.592013
	15.79		0.10165		0.597798
	15.8		0.10171		0.591848
	15.81		0.101789		0.59205
	15.82		0.10188		0.59216
	15.83		0.10188		0.592455
	15.84		0.101983		0.592915
	15.85		0.102101		0.593678
	15.86		0.102233		0.594478
	15.87		0.10237		0.59503
	15.88		0.102488		0.596097
	15.89		0.102541		0.591452
	15.9		0.102541		0.595229
	15.91		0.102611		0.595278
	15.92		0.102697		0.596069
	15.93		0.102797		0.5968
	15.94		0.102907		0.597154
	15.95		0.103029		0.598589
	15.96		0.103161		0.598856
	15.97		0.103161		0.599545
	15.98		0.103304		0.599656
	15.99		0.103392		0.603371
	16		0.10345		0.599573
	16.01		0.103529		0.599702
	16.02		0.103622		0.600033
	16.03		0.103727		0.600879
	16.04		0.103727		0.601073
	16.05		0.103843		0.602183
	16.06		0.103971		0.602203
	16.07		0.104108		0.602258
	16.08		0.104239		0.603169
	16.09		0.104297		0.602139
	16.1		0.104363		0.603316
	16.11		0.104363		0.603949
	16.12		0.104448		0.603996
	16.13		0.104543		0.603794
	16.14		0.104649		0.603914
	16.15		0.104766		0.604318
	16.16		0.104896		0.604695
	16.17		0.105031		0.605294
	16.18		0.105031		0.606646
	16.19		0.105138		0.607647
	16.2		0.10519		0.606222
	16.21		0.105263		0.606866
	16.22		0.105347		0.607381
	16.23		0.105444		0.607776
	16.24		0.105553		0.608052
	16.25		0.105553		0.609082
	16.26		0.105678		0.60979
	16.27		0.105808		0.609873
	16.28		0.105946		0.60999
	16.29		0.106018		0.611521
	16.3		0.106078		0.610627
	16.31		0.106078		0.610793
	16.32		0.106158		0.611611
	16.33		0.10625		0.611519
	16.34		0.106356		0.61254
	16.35		0.106468		0.613037
	16.36		0.106594		0.612862
	16.37		0.10673		0.613818
	16.38		0.10673		0.614894
	16.39		0.106856		0.612521
	16.4		0.106912		0.615649
	16.41		0.106983		0.615043
	16.42		0.107068		0.61575
	16.43		0.107166		0.615979
	16.44		0.107276		0.616329
	16.45		0.107276		0.616642
	16.46		0.107399		0.617534
	16.47		0.107532		0.617984
	16.48		0.107672		0.61849
	16.49		0.107769		0.623728
	16.5		0.107825		0.618516
	16.51		0.107903		0.618876
	16.52		0.107993		0.619005
	16.53		0.107993		0.619686
	16.54		0.108095		0.619998
	16.55		0.108207		0.621681
	16.56		0.108331		0.622067
	16.57		0.108465		0.62318
	16.58		0.108604		0.623511
	16.59		0.108674		0.619805
	16.6		0.108674		0.624036
	16.61		0.108737		0.624164
	16.62		0.108816		0.623852
	16.63		0.108908		0.623879
	16.64		0.109011		0.623852
	16.65		0.109124		0.623934
	16.66		0.109248		0.624955
	16.67		0.109248		0.62604
	16.68		0.109388		0.626647
	16.69		0.109514		0.63211
	16.7		0.109568		0.626197
	16.71		0.109637		0.626519
	16.72		0.109719		0.626969
	16.73		0.109814		0.627402
	16.74		0.109921		0.628192
	16.75		0.109921		0.629537
	16.76		0.110037		0.629926
	16.77		0.110165		0.630777
	16.78		0.1103		0.631586
	16.79		0.110403		0.626151
	16.8		0.110453		0.632064
	16.81		0.110528		0.632257
	16.82		0.110528		0.631558
	16.83		0.110616		0.632671
	16.84		0.110714		0.633214
	16.85		0.110824		0.63314
	16.86		0.110942		0.63394
	16.87		0.111074		0.634547
	16.88		0.111213		0.635697
	16.89		0.111213		0.642769
	16.9		0.111284		0.636543
	16.91		0.111345		0.635825
	16.92		0.111422		0.636138
	16.93		0.111511		0.636451
	16.94		0.111612		0.636589
	16.95		0.111724		0.637628
	16.96		0.111846		0.637794
	16.97		0.111846		0.638299
	16.98		0.111978		0.63931
	16.99		0.112107		0.636289
	17		0.112164		0.638244
	17.01		0.112227		0.640258
	17.02		0.11231		0.63978
	17.03		0.112402		0.640635
	17.04		0.112402		0.640654
	17.05		0.112506		0.640764
	17.06		0.11262		0.641619
	17.07		0.112743		0.642419
	17.08		0.112884		0.643689
	17.09		0.112994		0.645362
	17.1		0.113046		0.647845
	17.11		0.113046		0.643744
	17.12		0.113118		0.643505
	17.13		0.113203		0.643643
	17.14		0.1133		0.643863
	17.15		0.113408		0.644029
	17.16		0.113528		0.64424
	17.17		0.113658		0.645059
	17.18		0.113658		0.64596
	17.19		0.113798		0.646696
	17.2		0.113877		0.64092
	17.21		0.113934		0.64653
	17.22		0.114014		0.646484
	17.23		0.114105		0.647312
	17.24		0.114208		0.647185
	17.25		0.114322		0.648054
	17.26		0.114322		0.648903
	17.27		0.114446		0.648958
	17.28		0.11458		0.650365
	17.29		0.114716		0.650954
	17.3		0.114777		0.656205
	17.31		0.114844		0.650531
	17.32		0.114929		0.650807
	17.33		0.114929		0.651037
	17.34		0.115025		0.651588
	17.35		0.115133		0.653032
	17.36		0.11525		0.653097
	17.37		0.115378		0.653814
	17.38		0.115516		0.65409
	17.39		0.115625		0.655092
	17.4		0.115625		0.651248
	17.41		0.115677		0.654697
	17.42		0.115752		0.655432
	17.43		0.115838		0.655405
	17.44		0.115935		0.655065
	17.45		0.116046		0.656472
	17.46		0.116165		0.656747
	17.47		0.116165		0.657152
	17.48		0.116294		0.65798
	17.49		0.116432		0.658898
	17.5		0.116509		0.661686
	17.51		0.116575		0.65935
	17.52		0.116656		0.659194
	17.53		0.116656		0.659442
	17.54		0.11675		0.659543
	17.55		0.116855		0.659497
	17.56		0.11697		0.660785
	17.57		0.117095		0.661346
	17.58		0.117232		0.661649
	17.59		0.117355		0.662468
	17.6		0.117355		0.661668
	17.61		0.117409		0.662146
	17.62		0.117481		0.662385
	17.63		0.117566		0.663038
	17.64		0.117666		0.663341
	17.65		0.117779		0.663856
	17.66		0.117901		0.664335
	17.67		0.117901		0.665392
	17.68		0.118033		0.665944
	17.69		0.118175		0.666854
	17.7		0.118263		0.66759
	17.71		0.118319		0.667213
	17.72		0.1184		0.666496
	17.73		0.11849		0.666891
	17.74		0.11849		0.667278
	17.75		0.118595		0.667333
	17.76		0.118708		0.66839
	17.77		0.118831		0.669121
	17.78		0.118965		0.669121
	17.79		0.119098		0.670174
	17.8		0.119158		0.671857
	17.81		0.119158		0.670156
	17.82		0.119224		0.670414
	17.83		0.119307		0.670156
	17.84		0.119399		0.670643
	17.85		0.119503		0.6716
	17.86		0.119617		0.671977
	17.87		0.119741		0.672115
	17.88		0.119741		0.673347
	17.89		0.119874		0.674101
	17.9		0.119987		0.671214
	17.91		0.120044		0.674543
	17.92		0.120121		0.674322
	17.93		0.120206		0.674855
	17.94		0.120206		0.675646
	17.95		0.120304		0.675288
	17.96		0.120416		0.676281
	17.97		0.120534		0.676318
	17.98		0.120668		0.677081
	17.99		0.120806		0.678111
	18		0.120874		0.683206
	18.01		0.120874		0.677716
	18.02		0.120935		0.677964
	18.03		0.121017		0.678157
	18.04		0.121109		0.678672
	18.05		0.121215		0.678856
	18.06		0.121331		0.679251
	18.07		0.121458		0.679803
	18.08		0.121458		0.680852
	18.09		0.121594		0.681587
	18.1		0.121719		0.677044
	18.11		0.121776		0.681836
	18.12		0.121847		0.681992
	18.13		0.121934		0.682387
	18.14		0.122032		0.683344
	18.15		0.122032		0.683243
	18.16		0.12214		0.683638
	18.17		0.122262		0.685376
	18.18		0.122394		0.685156
	18.19		0.122534		0.685781
	18.2		0.122633		0.691731
	18.21		0.122687		0.686838
	18.22		0.122763		0.68625
	18.23		0.122763		0.686535
	18.24		0.122853		0.687179
	18.25		0.122952		0.68877
	18.26		0.123063		0.689073
	18.27		0.123185		0.689607
	18.28		0.123316		0.690223
	18.29		0.123453		0.690342
	18.3		0.123453		0.685165
	18.31		0.123527		0.68946
	18.32		0.123587		0.690848
	18.33		0.123664		0.690913
	18.34		0.123759		0.691106
	18.35		0.123864		0.692835
	18.36		0.123978		0.693439
	18.37		0.123978		0.693224
	18.38		0.124102		0.694113
	18.39		0.124234		0.694324
	18.4		0.124357		0.69838
	18.41		0.12441		0.698831
	18.42		0.124478		0.694481
	18.43		0.124562		0.695088
	18.44		0.124562		0.695952
	18.45		0.124655		0.696522
	18.46		0.124762		0.696596
	18.47		0.124877		0.697249
	18.48		0.125005		0.697221
	18.49		0.125141		0.697709
	18.5		0.12524		0.697837
	18.51		0.12524		0.693727
	18.52		0.125293		0.698389
	18.53		0.125366		0.698619
	18.54		0.125453		0.698812
	18.55		0.125553		0.699281
	18.56		0.125662		0.699723
	18.57		0.125781		0.699631
	18.58		0.125909		0.700514
	18.59		0.125909		0.702362
	18.6		0.126045		0.704395
	18.61		0.126118		0.70926
	18.62		0.126175		0.703512
	18.63		0.126254		0.703576
	18.64		0.126344		0.703254
	18.65		0.126443		0.703585
	18.66		0.126443		0.7033
	18.67		0.126554		0.70481
	18.68		0.126674		0.705066
	18.69		0.126806		0.705848
	18.7		0.126934		0.707172
	18.71		0.126992		0.702574
	18.72		0.127056		0.706602
	18.73		0.127135		0.706979
	18.74		0.127135		0.706096
	18.75		0.12723		0.707006
	18.76		0.127339		0.707521
	18.77		0.127454		0.708726
	18.78		0.127579		0.708836
	18.79		0.127714		0.71044
	18.8		0.127821		0.709738
	18.81		0.127821		0.715366
	18.82		0.127875		0.709931
	18.83		0.127946		0.710382
	18.84		0.128033		0.710023
	18.85		0.12813		0.710244
	18.86		0.128237		0.710713
	18.87		0.128357		0.709968
	18.88		0.128357		0.711568
	18.89		0.128489		0.711743
	18.9		0.128629		0.711973
	18.91		0.128713		0.708754
	18.92		0.12877		0.712203
	18.93		0.128848		0.711881
	18.94		0.128938		0.712708
	18.95		0.128938		0.712782
	18.96		0.129042		0.714143
	18.97		0.129158		0.71406
	18.98		0.129284		0.713913
	18.99		0.129419		0.715642
	19		0.129552		0.71567
	19.01		0.129609		0.718088
	19.02		0.129609		0.716672
	19.03		0.129676		0.715559
	19.04		0.12976		0.715835
	19.05		0.129853		0.716249
	19.06		0.129959		0.716093
	19.07		0.130077		0.717123
	19.08		0.130204		0.717141
	19.09		0.130204		0.718327
	19.1		0.130339		0.718557
	19.11		0.13045		0.718576
	19.12		0.130501		0.71898
	19.13		0.130572		0.719551
	19.14		0.130656		0.719624
	19.15		0.130753		0.719716
	19.16		0.130753		0.720617
	19.17		0.130862		0.720663
	19.18		0.130989		0.721776
	19.19		0.131121		0.722539
	19.2		0.131259		0.72208
	19.21		0.131331		0.722153
	19.22		0.13139		0.722383
	19.23		0.13139		0.721546
	19.24		0.13147		0.721859
	19.25		0.131561		0.721914
	19.26		0.131667		0.722834
	19.27		0.131782		0.722631
	19.28		0.131908		0.723211
	19.29		0.132047		0.723992
	19.3		0.132047		0.72505
	19.31		0.132174		0.725924
	19.32		0.132227		0.723763
	19.33		0.132298		0.724673
	19.34		0.132384		0.724765
	19.35		0.132483		0.726034
	19.36		0.132592		0.726181
	19.37		0.132592		0.726871
	19.38		0.132715		0.725859
	19.39		0.132846		0.727184
	19.4		0.132988		0.728278
	19.41		0.133075		0.725409
	19.42		0.133129		0.72905
	19.43		0.133208		0.728811
	19.44		0.133208		0.728526
	19.45		0.133297		0.728719
	19.46		0.133397		0.7294
	19.47		0.133508		0.730044
	19.48		0.133632		0.730191
	19.49		0.133763		0.731009
	19.5		0.133895		0.731451
	19.51		0.133895		0.736932
	19.52		0.133957		0.732122
	19.53		0.134021		0.73237
	19.54		0.1341		0.731616
	19.55		0.134189		0.731846
	19.56		0.134292		0.732177
	19.57		0.134411		0.732085
	19.58		0.134411		0.733262
	19.59		0.134538		0.733879
	19.6		0.134673		0.733796
	19.61		0.134785		0.730586
	19.62		0.134836		0.733373
	19.63		0.134908		0.734706
	19.64		0.134994		0.734219
	19.65		0.134994		0.734366
	19.66		0.135092		0.735617
	19.67		0.135202		0.73546
	19.68		0.135321		0.735093
	19.69		0.135452		0.735718
	19.7		0.135592		0.736288
	19.71		0.135668		0.740629
	19.72		0.135668		0.738238
	19.73		0.135729		0.736224
	19.74		0.135808		0.736325
	19.75		0.1359		0.737107
	19.76		0.136003		0.737475
	19.77		0.136118		0.737475
	19.78		0.136118		0.737456
	19.79		0.136248		0.738808
	19.8		0.136384		0.738698
	19.81		0.136513		0.738321
	19.82		0.13657		0.736536
	19.83		0.136639		0.740463
	19.84		0.136723		0.74084
	19.85		0.136819		0.741089
	19.86		0.136819		0.741107
	19.87		0.136925		0.741447
	19.88		0.137042		0.742257
	19.89		0.137172		0.74211
	19.9		0.137309		0.742808
	19.91		0.137418		0.743553
	19.92		0.137469		0.749614
	19.93		0.137469		0.743581
	19.94		0.137542		0.743443
	19.95		0.137627		0.744749
	19.96		0.137727		0.744179
	19.97		0.137834		0.744501
[truncated: 5,661 more rows]

## Sheet: Fig 4B
Single deflections: non-triggering and triggering events for varying angular displacements or angular velocities
	Non-triggering				Triggering
	Angular velocity (rad/s)		Angular disp. (rad)		Angular velocity (rad/s)		Angular disp. (rad)
	0.00098		0.224982		0.145161		0.231187
	0.00562		0.127049		0.0281021		0.101836
	0.097442		0.224399		0.194885		0.224399
	0.007893		0.209385		0.0394626		0.165646
	0.148609		0.346867		0.222914		0.322985
	0.00735		0.248667		0.036752		0.210657
	0.0107		0.192146		0.0535002		0.182757
	0.038724		0.194647		0.078153		0.181056
	0.022783		0.1642		0.0459796		0.160166
	0.046859		0.226101		0.0945697		0.209859
	0.075526		0.524351		0.151052		0.549469
	0.009341		0.304426		0.0467043		0.265327
	0.01039		0.258564		0.0519524		0.222933
	0.039014		0.17276		0.0787377		0.133969
	3.0782		0.520095		1.39593		0.525469
	5.37834		0.28096		2.82035		0.478067
	0.322634		0.185555		0.322634		0.443573
	6.54357		0.358822		3.43139		0.52748
	1.40828		0.414958		0.722195		0.529301
	0.39819		0.295188		0.238914		0.535748
	1.60989		0.466529		0.825584		0.600748
	0.25038		0.00986313		0.25038		0.0439778
	0.246224		0.184414		0.246224		0.234374
	0.371565		0.355755		0.278673		0.355755
	0.265334		0.161854		0.265334		0.220851
	0.230071		0.186063		0.184057		0.186063
	3.21848		0.0997547		1.68774		0.111399
	0.875926		0.337005		0.449193		0.337005
	0.00948978		0.277355		0.0474489		0.237425
	0.00994906		0.351127		0.0497453		0.139284
	0.00816505		0.352115		0.0408252		0.0888388

## Sheet: Fig 4C
Single deflection: increasing displacement and torque with voltage over time
	time (s)		Angular disp. (rad)		Torque (µNm)		Voltage (V)
	0.001		0		0		-0.43018
	0.012		0		0.001891		-0.43031
	0.023		0		0		-0.43013
	0.033		0		0		-0.43014
	0.047		0		0		-0.42998
	0.064		0		0.000213		-0.43008
	0.081		0		0		-0.43024
	0.097		0		0		-0.43028
	0.115		0		0.000389		-0.43019
	0.132		0		0		-0.42998
	0.148		0		0		-0.43001
	0.166		0		0		-0.43002
	0.182		0		0.000385		-0.43018
	0.197		0		0.00041		-0.43031
	0.215		0		0		-0.43029
	0.231		0		0		-0.43005
	0.248		0		0		-0.43004
	0.264		0		0		-0.43023
	0.283		0		6.83e-05		-0.43033
	0.298		0		0		-0.43025
	0.316		0		0		-0.4303
	0.332		0		0		-0.43009
	0.348		0		0		-0.4299
	0.365		0		0		-0.43011
	0.382		0		0		-0.43019
	0.397		0		0		-0.43039
	0.414		0		0.000812		-0.43028
	0.432		0		0		-0.43
	0.448		0		0		-0.43002
	0.465		0		0		-0.43017
	0.481		0		0		-0.43031
	0.497		0		0		-0.43033
	0.514		0		0		-0.43028
	0.532		0		0		-0.43009
	0.549		0		0.000242		-0.43
	0.564		0		0		-0.43009
	0.582		0		0		-0.43035
	0.597		0		0.000678		-0.4303
	0.614		0		0.001062		-0.43023
	0.632		0		0		-0.43011
	0.648		0		0.000284		-0.4299
	0.664		0		0.000534		-0.43002
	0.681		0		0		-0.43023
	0.697		0		0		-0.43025
	0.715		0		0		-0.43016
	0.731		0		0		-0.43
	0.748		0		0		-0.43001
	0.765		0		0		-0.43006
	0.781		0		0		-0.43025
	0.799		0		0		-0.43044
	0.815		0		0		-0.43029
	0.833		0		0		-0.43017
	0.848		0		0		-0.43015
	0.865		0		0		-0.43024
	0.883		0		0		-0.43027
	0.898		0		0		-0.43038
	0.916		0		0		-0.43038
	0.932		0		0		-0.43015
	0.948		0		0.000114		-0.43009
	0.965		0		0		-0.43022
	0.981		0		0		-0.43031
	0.998		0		0		-0.43042
	1.016		0		0		-0.43027
	1.031		0		0		-0.43031
	1.049		0		0		-0.43015
	1.065		0		0		-0.43015
	1.082		0		0.000263		-0.43036
	1.098		0		0		-0.43037
	1.114		0		0		-0.43031
	1.132		0		0		-0.43019
	1.148		0.000662		0.002081		-0.43004
	1.165		0.001845		0.005567		-0.43015
	1.181		0.002437		0.008594		-0.43028
	1.198		0.00366		0.011292		-0.43034
	1.215		0.004222		0.014107		-0.43034
	1.232		0.005457		0.018938		-0.43006
	1.248		0.006088		0.021279		-0.43002
	1.264		0.006683		0.023364		-0.43035
	1.281		0.007894		0.026888		-0.43041
	1.297		0.008434		0.029913		-0.4304
	1.314		0.009642		0.033049		-0.43029
	1.331		0.010249		0.036278		-0.43014
	1.347		0.011417		0.038788		-0.43002
	1.365		0.012063		0.042493		-0.43013
	1.382		0.013266		0.045813		-0.43021
	1.398		0.013858		0.049472		-0.43027
	1.414		0.01509		0.052296		-0.43035
	1.432		0.015643		0.055306		-0.43013
	1.448		0.0163		0.057264		-0.43015
	1.465		0.01751		0.060611		-0.43019
	1.481		0.018117		0.061038		-0.43034
	1.498		0.019351		0.064998		-0.43048
	1.514		0.019893		0.067214		-0.43031
	1.531		0.021099		0.070163		-0.43021
	1.547		0.02173		0.073345		-0.43009
	1.564		0.022346		0.075735		-0.43016
	1.582		0.023589		0.077767		-0.43027
	1.597		0.024133		0.082782		-0.43036
	1.615		0.025347		0.08532		-0.43028
	1.631		0.025955		0.089229		-0.43016
	1.649		0.027121		0.091102		-0.42996
	1.665		0.027767		0.094998		-0.4301
	1.682		0.028933		0.097039		-0.43026
	1.699		0.029512		0.099958		-0.43027
	1.715		0.030731		0.102863		-0.43026
	1.732		0.031295		0.104737		-0.43019
	1.748		0.031958		0.106133		-0.43006
	1.765		0.033157		0.109227		-0.43019
	1.781		0.03374		0.110922		-0.43035
	1.799		0.034972		0.113772		-0.4304
	1.816		0.035531		0.116556		-0.43043
	1.831		0.036768		0.119484		-0.43008
	1.849		0.037401		0.121318		-0.43015
	1.865		0.03856		0.125218		-0.43008
	1.882		0.039206		0.127035		-0.43027
	1.899		0.039754		0.130225		-0.43032
	1.915		0.040991		0.131399		-0.43016
	1.932		0.041613		0.134657		-0.43013
	1.948		0.042783		0.136954		-0.43006
	1.965		0.043437		0.140208		-0.43011
	1.982		0.04461		0.141909		-0.43029
	1.997		0.045186		0.146325		-0.43031
	2.014		0.045784		0.148254		-0.4304
	2.033		0.046942		0.150672		-0.43016
	2.048		0.047583		0.152426		-0.42999
	2.064		0.048766		0.155483		-0.43006
	2.081		0.049352		0.157302		-0.43038
	2.097		0.050588		0.158023		-0.43038
	2.115		0.051139		0.160822		-0.43027
	2.132		0.05234		0.162788		-0.43016
	2.147		0.052973		0.165401		-0.43001
	2.165		0.054168		0.167543		-0.43012
	2.182		0.054829		0.169673		-0.43035
	2.199		0.055374		0.172293		-0.4304
	2.216		0.056575		0.174078		-0.43039
	2.231		0.057185		0.176863		-0.43031
	2.248		0.058358		0.178591		-0.43015
	2.265		0.05903		0.181289		-0.43011
	2.282		0.060222		0.182696		-0.43031
	2.297		0.060788		0.186154		-0.43006
	2.315		0.061998		0.187825		-0.4296
	2.332		0.062544		0.190344		-0.4291
	2.349		0.063739		0.192918		-0.42858
	2.365		0.064366		0.19518		-0.42826
	2.381		0.064933		0.197711		-0.4276
	2.397		0.066149		0.199841		-0.42668
	2.415		0.066693		0.202668		-0.42576
	2.432		0.067904		0.204286		-0.42525
	2.447		0.068535		0.207281		-0.42489
	2.465		0.06969		0.209171		-0.42467
	2.481		0.070339		0.210649		-0.42466
	2.498		0.070884		0.213782		-0.42511
	2.515		0.072117		0.21626		-0.42549
	2.531		0.072741		0.218095		-0.42731
	2.548		0.073898		0.219247		-0.43146
	2.564		0.074545		0.222596		-0.43546
	2.581		0.075718		0.22492		-0.43921
	2.597		0.076302		0.228466		-0.44114
	2.614		0.076911		0.229669		-0.44148
	2.632		0.078089		0.233053		-0.44158
	2.647		0.078726		0.233935		-0.44209
	2.665		0.079898		0.236968		-0.44292
	2.681		0.080473		0.239392		-0.44395
	2.697		0.081685		0.242525		-0.44498
	2.715		0.082219		0.244399		-0.44563
	2.732		0.083387		0.24594		-0.44636
	2.748		0.084005		0.24771		-0.44694
	2.765		0.085163		0.250214		-0.44769
	2.781		0.085813		0.252688		-0.44815
	2.799		0.086358		0.255905		-0.44844
	2.814		0.087551		0.256546		-0.44843
	2.832		0.088161		0.259636		-0.44822
	2.848		0.089328		0.260735		-0.44741
	2.864		0.089987		0.263327		-0.44619
	2.882		0.091181		0.265108		-0.44465
	2.898		0.091746		0.268424		-0.44253
	2.914		0.092337		0.270344		-0.44065
	2.931		0.093494		0.272481		-0.43877
	2.948		0.094145		0.273556		-0.43713
	2.965		0.095341		0.276639		-0.43599
	2.981		0.095927		0.278901		-0.4354
	2.997		0.097121		0.280358		-0.43497
	3.015		0.097664		0.283156		-0.43475
	3.031		0.09884		0.284655		-0.43437
	3.048		0.099458		0.287111		-0.4342
	3.064		0.100037		0.288865		-0.43411
	3.082		0.101214		0.290981		-0.43407
	3.097		0.101746		0.293897		-0.4341
	3.114		0.102931		0.29555		-0.43389
	3.132		0.103553		0.296251		-0.43357
	3.147		0.104714		0.298508		-0.43339
	3.164		0.105353		0.301156		-0.43316
	3.182		0.106527		0.302916		-0.43332
	3.198		0.107098		0.306019		-0.43304
	3.214		0.107709		0.307237		-0.43297
	3.233		0.108888		0.30871		-0.43256
	3.248		0.109525		0.31216		-0.43237
	3.265		0.110684		0.313108		-0.4323
	3.282		0.111259		0.315315		-0.43224
	3.297		0.112478		0.316903		-0.43211
	3.315		0.11303		0.318776		-0.43193
	3.332		0.114218		0.321768		-0.43172
	3.348		0.114841		0.323466		-0.43141
	3.364		0.115435		0.325147		-0.43106
	3.382		0.116616		0.326888		-0.43019
	3.399		0.117152		0.329281		-0.42907
	3.416		0.118323		0.331084		-0.42792
	3.431		0.118917		0.33365		-0.42647
	3.447		0.120055		0.334738		-0.42607
	3.464		0.120693		0.337797		-0.42533
	3.482		0.121875		0.33854		-0.42544
	3.498		0.122437		0.34093		-0.42913
	3.514		0.123032		0.342132		-0.44149
	3.532		0.12418		0.344649		-0.45019
	3.548		0.124823		0.34686		-0.45187
	3.565		0.126019		0.34837		-0.44881
	3.582		0.126602		0.350833		-0.44477
	3.598		0.127792		0.353682		-0.44262
	3.618		0.12834		0.355023		-0.44143
	3.633		0.129515		0.356988		-0.44233
	3.647		0.130141		0.358389		-0.443
	3.665		0.130754		0.359436		-0.44338
	3.681		0.131957		0.361828		-0.44312
	3.698		0.132483		0.362631		-0.44302
	3.714		0.133658		0.363856		-0.44265
	3.732		0.134254		0.36373		-0.44234
	3.748		0.13539		0.365199		-0.4419
	3.766		0.136018		0.365441		-0.44171
	3.782		0.137156		0.364859		-0.4416
	3.798		0.137711		0.364583		-0.44152
	3.814		0.138302		0.362447		-0.44122
	3.833		0.139464		0.359425		-0.44085
	3.847		0.140103		0.354894		-0.44057
	3.865		0.141256		0.348787		-0.44035
	3.883		0.14183		0.340924		-0.44035
	3.899		0.143035		0.329419		-0.44032
	3.915		0.143589		0.31623		-0.44014
	3.932		0.144777		0.304072		-0.43976
	3.949		0.145386		0.292403		-0.43953
	3.965		0.145963		0.289213		-0.43932
	3.983		0.147147		0.28937		-0.43942
	3.997		0.147683		0.28586		-0.43949
	4.015		0.148896		0.305946		-0.4392
	4.032		0.149499		0.294678		-0.43909
	4.049		0.150631		0.287342		-0.4387
	4.066		0.151261		0.287167		-0.43858
	4.083		0.152404		0.287483		-0.4387
	4.097		0.152963		0.28699		-0.43852
	4.114		0.15354		0.287317		-0.4384
	4.131		0.154655		0.284807		-0.43826
	4.147		0.155281		0.284243		-0.43805
	4.165		0.156432		0.284082		-0.43783
	4.182		0.157002		0.286649		-0.43779
	4.197		0.158197		0.289827		-0.43784
	4.215		0.158728		0.29085		-0.43767
	4.232		0.159894		0.292431		-0.43735
	4.248		0.160518		0.29457		-0.43718
	4.265		0.161108		0.297836		-0.43712
	4.281		0.162309		0.30074		-0.43704
	4.299		0.162833		0.301683		-0.43703
	4.314		0.163994		0.300603		-0.4369
	4.332		0.1646		0.300841		-0.43674
	4.347		0.165753		0.300544		-0.43636
	4.365		0.166402		0.300792		-0.43636
	4.381		0.167553		0.302978		-0.43644
	4.397		0.168103		0.303678		-0.43635
	4.415		0.168688		0.304586		-0.43621
	4.432		0.169805		0.30531		-0.43582
	4.447		0.170433		0.306524		-0.43569
	4.466		0.171561		0.306031		-0.43539
	4.483		0.172107		0.307138		-0.43551
	4.498		0.17328		0.308128		-0.43537
	4.514		0.173813		0.307614		-0.43509
	4.531		0.174988		0.308363		-0.43493
	4.547		0.175608		0.310405		-0.43451
	4.564		0.176169		0.310964		-0.43456
	4.581		0.177348		0.312456		-0.43455
	4.597		0.177879		0.3137		-0.43465
	4.616		0.179075		0.315317		-0.43436
	4.632		0.179685		0.317205		-0.43397
	4.648		0.180806		0.318703		-0.43374
	4.665		0.181439		0.321089		-0.43358
	4.682		0.182584		0.322054		-0.43351
	4.698		0.183148		0.323108		-0.43354
	4.715		0.183747		0.325564		-0.43317
	4.732		0.184881		0.325544		-0.43273
	4.748		0.185502		0.326641		-0.43234
	4.764		0.186636		0.328942		-0.43226
	4.782		0.187188		0.329659		-0.43211
	4.798		0.188355		0.329621		-0.43216
	4.815		0.188876		0.331137		-0.43177
	4.832		0.190015		0.333262		-0.43143
	4.847		0.190623		0.33404		-0.43086
	4.865		0.191184		0.335131		-0.43077
	4.882		0.192375		0.336232		-0.43066
	4.897		0.192901		0.33768		-0.43064
	4.914		0.194053		0.339475		-0.43037
	4.932		0.194662		0.339472		-0.43004
	4.948		0.195795		0.341586		-0.42976
	4.965		0.196438		0.342389		-0.42986
	4.982		0.197591		0.345341		-0.43036
	4.998		0.198134		0.345653		-0.43148
	5.014		0.198714		0.348295		-0.43176
	5.031		0.199834		0.349442		-0.43174
	5.048		0.200469		0.350782		-0.43126
	5.064		0.201628		0.351451		-0.43134
	5.082		0.202188		0.35358		-0.43149
	5.098		0.203343		0.354694		-0.43189
	5.115		0.203862		0.35648		-0.43161
	5.132		0.204997		0.358262		-0.43188
	5.148		0.205601		0.359075		-0.43219
	5.166		0.206695		0.360604		-0.43286
	5.181		0.207296		0.362491		-0.43334
	5.199		0.207813		0.363554		-0.43383
	5.216		0.208955		0.365595		-0.43402
	5.231		0.209567		0.366477		-0.43388
	5.248		0.210685		0.368228		-0.43363
	5.265		0.211294		0.370026		-0.43335
	5.282		0.212435		0.370663		-0.43322
	5.298		0.21298		0.372647		-0.43298
	5.314		0.213583		0.373718		-0.43237
	5.331		0.21472		0.374245		-0.43184
	5.349		0.215335		0.376161		-0.43144
	5.365		0.216455		0.377295		-0.43132
	5.382		0.217004		0.378263		-0.43124
	5.398		0.218187		0.379796		-0.43112
	5.414		0.218719		0.380707		-0.43083
	5.431		0.219341		0.382967		-0.43033
	5.448		0.220458		0.383463		-0.4299
	5.465		0.22101		0.385527		-0.4296
	5.481		0.222154		0.386274		-0.42965
	5.497		0.222668		0.388118		-0.42955
	5.515		0.223783		0.389752		-0.42941
	5.531		0.224369		0.390829		-0.42914
	5.547		0.225468		0.392036		-0.42899
	5.564		0.226078		0.393898		-0.42916
	5.581		0.22722		0.394649		-0.42957
	5.597		0.227752		0.396444		-0.42997
	5.615		0.228334		0.398585		-0.43025
	5.631		0.229435		0.3988		-0.43082
	5.647		0.230055		0.400842		-0.43125
	5.665		0.231208		0.402064		-0.43168
	5.681		0.231753		0.403697		-0.43212
	5.699		0.232893		0.404981		-0.43241
	5.714		0.23341		0.406715		-0.43263
	5.731		0.234022		0.407035		-0.43226
	5.747		0.235153		0.408729		-0.43217
	5.765		0.235721		0.409572		-0.432
	5.782		0.236867		0.411817		-0.43192
	5.8		0.237374		0.412885		-0.43191
	5.816		0.238495		0.413772		-0.43165
	5.832		0.239079		0.415215		-0.43137
	5.85		0.240165		0.417322		-0.43103
	5.866		0.240758		0.418438		-0.43089
	5.883		0.241856		0.419848		-0.43112
	5.898		0.242375		0.421154		-0.43175
	5.914		0.242955		0.423025		-0.43275
	5.931		0.244063		0.424474		-0.43401
	5.948		0.244671		0.424979		-0.43482
	5.966		0.245774		0.42599		-0.43536
	5.981		0.246317		0.42799		-0.43581
	5.997		0.24689		0.429559		-0.43598
	6.015		0.24801		0.431085		-0.43581
	6.032		0.249137		0.432281		-0.43557
	6.047		0.249726		0.433686		-0.43556
	6.066		0.25027		0.435178		-0.43667
	6.081		0.251406		0.436312		-0.43753
	6.097		0.251922		0.437461		-0.43809
	6.115		0.253068		0.438343		-0.43809
	6.131		0.253659		0.439797		-0.43876
	6.147		0.254208		0.441259		-0.4402
	6.165		0.25533		0.442746		-0.44176
	6.182		0.256425		0.443999		-0.44245
	6.199		0.256941		0.445493		-0.44242
	6.214		0.257505		0.447189		-0.44241
	6.232		0.258575		0.448164		-0.44214
	6.248		0.25917		0.449099		-0.44201
	6.266		0.260276		0.450711		-0.44197
	6.282		0.260809		0.452257		-0.44204
	6.298		0.261953		0.45279		-0.44201
	6.314		0.262474		0.454549		-0.44173
	6.331		0.263075		0.45607		-0.44131
	6.348		0.264187		0.457351		-0.44089
	6.365		0.264739		0.45868		-0.44046
	6.381		0.265888		0.459801		-0.44019
	6.398		0.26639		0.461136		-0.43981
	6.415		0.267493		0.463053		-0.43939
	6.431		0.268077		0.463906		-0.43868
	6.45		0.269175		0.4657		-0.43814
	6.465		0.269783		0.467221		-0.43776
	6.481		0.270289		0.468181		-0.43769
	6.498		0.271398		0.47003		-0.43744
	6.515		0.271969		0.471154		-0.43709
	6.531		0.273029		0.472996		-0.43654
	6.548		0.273624		0.47396		-0.43604
	6.565		0.274698		0.474851		-0.4357
	6.581		0.275205		0.477523		-0.43552
	6.598		0.276324		0.477837		-0.43551
	6.615		0.276844		0.478696		-0.43535
	6.631		0.277962		0.480902		-0.43507
	6.647		0.278562		0.482337		-0.43469
	6.664		0.279085		0.483684		-0.43461
	6.681		0.280214		0.485486		-0.435
	6.698		0.280721		0.486381		-0.43503
	6.714		0.281849		0.488524		-0.43493
	6.732		0.282439		0.489348		-0.43514
	6.748		0.283497		0.490756		-0.43512
	6.764		0.284082		0.491495		-0.43513
	6.782		0.285176		0.494152		-0.43502
	6.799		0.285701		0.494514		-0.43496
	6.814		0.286285		0.495589		-0.43463
	6.831		0.287362		0.496674		-0.43421
	6.847		0.287944		0.498444		-0.43363
	6.865		0.289018		0.500303		-0.43344
	6.882		0.289524		0.501843		-0.43367
	6.899		0.290628		0.502629		-0.43396
	6.914		0.291131		0.504886		-0.43403
	6.932		0.2922		0.505579		-0.43388
	6.948		0.292786		0.50727		-0.4337
	6.965		0.293299		0.508425		-0.43374
	6.981		0.294441		0.509979		-0.43406
	6.999		0.294949		0.510745		-0.4339
	7.014		0.296031		0.51262		-0.4339
	7.032		0.29662		0.513262		-0.43358
	7.047		0.297695		0.51394		-0.43304
	7.065		0.298287		0.516308		-0.43273
	7.082		0.29938		0.517054		-0.43226
	7.099		0.299875		0.518655		-0.43207
	7.116		0.300441		0.520181		-0.43196
	7.132		0.301498		0.521715		-0.4318
	7.149		0.302089		0.522871		-0.43129
	7.165		0.303195		0.523895		-0.43114
	7.181		0.303707		0.525099		-0.43139
	7.199		0.304805		0.526714		-0.43144
	7.215		0.30531		0.527785		-0.43143
	7.232		0.306371		0.529733		-0.43137
	7.247		0.306952		0.530577		-0.43098
	7.265		0.307453		0.531869		-0.4307
	7.282		0.308533		0.533438		-0.43072
	7.298		0.309035		0.534287		-0.43093
	7.316		0.310112		0.53638		-0.43088
	7.331		0.310699		0.536739		-0.43097
	7.348		0.311766		0.538406		-0.43033
	7.364		0.312328		0.538959		-0.43022
	7.382		0.313405		0.540625		-0.43028
	7.399		0.313905		0.541695		-0.43042
	7.415		0.314479		0.542836		-0.43064
	7.433		0.315545		0.544324		-0.43106
	7.448		0.316114		0.545817		-0.43135
	7.464		0.317175		0.546463		-0.43179
	7.482		0.317678		0.548494		-0.43218
	7.498		0.318789		0.548719		-0.4325
	7.515		0.319306		0.550333		-0.43261
	7.531		0.319889		0.551314		-0.43226
	7.548		0.320949		0.552156		-0.43199
	7.564		0.321449		0.553549		-0.43214
	7.581		0.322527		0.55527		-0.43228
	7.6		0.323025		0.555627		-0.43231
	7.616		0.324067		0.55685		-0.4323
	7.633		0.324633		0.558034		-0.43212
	7.648		0.325672		0.559964		-0.43201
	7.666		0.326227		0.560852		-0.43202
	7.683		0.327312		0.562237		-0.43222
	7.698		0.327804		0.562286		-0.4322
	7.714		0.328369		0.56358		-0.43216
	7.731		0.329409		0.564488		-0.43201
	7.75		0.329975		0.565505		-0.43183
	7.765		0.33106		0.566445		-0.43184
	7.782		0.331562		0.56847		-0.43196
	7.8		0.332639		0.569226		-0.43205
	7.815		0.333151		0.57037		-0.43204
	7.832		0.333722		0.5715		-0.43216
	7.849		0.334786		0.571882		-0.43181
	7.866		0.335306		0.573755		-0.43182
	7.882		0.336401		0.574938		-0.43193
	7.898		0.336887		0.575755		-0.4321
	7.915		0.337937		0.576373		-0.43216
	7.933		0.338497		0.577708		-0.43194
	7.949		0.339526		0.579601		-0.43208
	7.965		0.340072		0.580786		-0.43192
	7.982		0.341106		0.581425		-0.43219
	8		0.341587		0.582255		-0.43235
	8.015		0.342143		0.584526		-0.4323
	8.033		0.343191		0.584942		-0.43218
	8.048		0.343754		0.586573		-0.43197
	8.065		0.344803		0.587695		-0.43223
	8.081		0.345292		0.589211		-0.43213
	8.099		0.346374		0.589749		-0.4323
	8.114		0.346888		0.590871		-0.43232
	8.133		0.347942		0.592351		-0.43216
	8.148		0.348511		0.5938		-0.43205
	8.166		0.348999		0.594488		-0.43205
	8.182		0.350073		0.596422		-0.43208
	8.199		0.350566		0.596735		-0.43225
	8.216		0.351639		0.598499		-0.43199
	8.233		0.352208		0.599679		-0.43174
	8.249		0.353236		0.600705		-0.43147
	8.265		0.353783		0.601628		-0.43122
	8.282		0.354251		0.603177		-0.43093
	8.298		0.355296		0.602975		-0.43095
	8.315		0.355837		0.605053		-0.43053
	8.331		0.356833		0.605207		-0.43027
	8.349		0.357381		0.606989		-0.42973
	8.365		0.358418		0.60806		-0.42949
	8.381		0.358906		0.609123		-0.42927
	8.4		0.359979		0.610496		-0.42927
	8.415		0.360478		0.61106		-0.42897
	8.431		0.361027		0.611541		-0.42852
	8.447		0.362072		0.613555		-0.42812
	8.466		0.362568		0.613496		-0.42804
	8.481		0.36365		0.615087		-0.42801
	8.499		0.364131		0.61647		-0.42811
	8.515		0.365154		0.617314		-0.42792
	8.532		0.365708		0.618499		-0.42779
	8.547		0.366206		0.620093		-0.42755
	8.566		0.367295		0.620748		-0.42746
	8.581		0.367769		0.621497		-0.4276
	8.599		0.368805		0.622345		-0.42791
	8.614		0.369353		0.623771		-0.4277
	8.631		0.370349		0.624296		-0.42748
	8.647		0.370896		0.625287		-0.42758
	8.666		0.371904		0.626859		-0.42752
	8.682		0.372369		0.628171		-0.42758
	8.7		0.373401		0.628279		-0.42777
	8.715		0.373894		0.629796		-0.42763
	8.732		0.374914		0.630362		-0.42758
	8.747		0.375482		0.631498		-0.42738
	8.764		0.37596		0.633169		-0.42729
	8.781		0.377006		0.633538		-0.42749
	8.799		0.377489		0.635024		-0.42749
	8.816		0.37852		0.635968		-0.42764
	8.832		0.379083		0.636554		-0.42742
	8.849		0.380078		0.638355		-0.42713
	8.864		0.380605		0.640034		-0.42725
	8.882		0.38162		0.640521		-0.42728
	8.899		0.382094		0.641618		-0.42754
	8.914		0.382643		0.642725		-0.42732
	8.931		0.383657		0.643421		-0.42727
	8.948		0.3842		0.644224		-0.42706
	8.964		0.385207		0.645635		-0.42684
	8.981		0.385668		0.644814		-0.4271
	8.999		0.386691		0.646214		-0.42714
	9.014		0.387168		0.646275		-0.42722
	9.032		0.388141		0.647053		-0.42699
	9.048		0.388691		0.648055		-0.42684
	9.064		0.389154		0.649291		-0.42674
	9.081		0.390194		0.64979		-0.42671
	9.099		0.390685		0.651244		-0.42688
	9.115		0.391688		0.653629		-0.42674
	9.132		0.392231		0.652682		-0.42677
	9.148		0.393225		0.654811		-0.42649
	9.164		0.393753		0.656762		-0.42659
	9.181		0.394227		0.65763		-0.42656
	9.2		0.395238		0.659719		-0.42676
	9.214		0.395763		0.659558		-0.42689
	9.231		0.39674		0.661017		-0.42652
	9.249		0.397275		0.661654		-0.4264
	9.265		0.398298		0.663344		-0.42632
	9.282		0.398776		0.664658		-0.42654
	9.298		0.399792		0.66527		-0.42666
	9.315		0.400265		0.666926		-0.42652
	9.331		0.400792		0.668355		-0.42654
	9.35		0.401773		0.669142		-0.42634
	9.365		0.402232		0.670532		-0.42647
	9.382		0.403226		0.672023		-0.42659
	9.4		0.403686		0.672732		-0.42663
	9.414		0.404659		0.673908		-0.42673
	9.431		0.405203		0.675671		-0.42657
	9.448		0.406191		0.675714		-0.42653
	9.465		0.406703		0.677601		-0.42649
	9.481		0.407159		0.678808		-0.42671
	9.499		0.408145		0.680117		-0.42678
	9.514		0.408676		0.681473		-0.42672
	9.532		0.409663		0.680961		-0.42659
	9.548		0.410186		0.681135		-0.42655
	9.564		0.411163		0.680846		-0.42649
	9.581		0.411618		0.681962		-0.42653
	9.598		0.412625		0.683302		-0.42684
	9.615		0.413111		0.685013		-0.42673
	9.632		0.414104		0.685681		-0.42675
	9.648		0.414647		0.687113		-0.42655
	9.664		0.415098		0.688372		-0.42662
	9.682		0.416093		0.689503		-0.42667
	9.699		0.416546		0.691172		-0.42676
	9.715		0.417507		0.69291		-0.42685
	9.731		0.418028		0.694149		-0.42672
	9.749		0.418971		0.694979		-0.42654
	9.765		0.419472		0.695837		-0.42643
	9.781		0.419919		0.697221		-0.42668
	9.798		0.420904		0.698631		-0.42692
	9.816		0.421437		0.698771		-0.42679
	9.832		0.42239		0.699967		-0.42674
	9.849		0.422892		0.699305		-0.42651
	9.864		0.423873		0.697779		-0.42659
	9.881		0.424327		0.698902		-0.42675
	9.899		0.42533		0.700505		-0.42689
	9.915		0.425803		0.700642		-0.42698
	9.933		0.426757		0.702313		-0.42688
	9.948		0.427287		0.704481		-0.4266
	9.964		0.427741		0.704369		-0.42664
	9.981		0.428756		0.70537		-0.42668
	9.998		0.429213		0.70715		-0.42683
	10.014		0.430167		0.708803		-0.42704
	10.033		0.430692		0.709272		-0.42688
	10.049		0.431619		0.710157		-0.42679
	10.065		0.432113		0.711532		-0.42666
	10.081		0.432553		0.711426		-0.42688
	10.099		0.433489		0.710977		-0.42711
	10.115		0.433997		0.709142		-0.42691
	10.131		0.434934		0.708085		-0.427
	10.148		0.435436		0.708667		-0.42684
	10.165		0.436417		0.710686		-0.42669
	10.181		0.436854		0.71197		-0.42679
	10.199		0.437823		0.714252		-0.42692
	10.215		0.438303		0.715379		-0.42697
	10.232		0.438812		0.716722		-0.42683
	10.248		0.439793		0.718171		-0.4268
	10.264		0.440238		0.718915		-0.42667
	10.281		0.441211		0.721048		-0.42669
	10.298		0.441661		0.723127		-0.4269
	10.315		0.442606		0.724307		-0.42703
	10.332		0.443138		0.725803		-0.42689
	10.349		0.444092		0.727676		-0.42672
	10.364		0.444586		0.729132		-0.42676
	10.382		0.445019		0.731544		-0.42691
	10.399		0.445961		0.732385		-0.42706
	10.414		0.446465		0.733993		-0.42704
	10.432		0.447388		0.735578		-0.42703
	10.449		0.447873		0.737016		-0.42684
	10.465		0.448805		0.738746		-0.42668
	10.482		0.449232		0.738195		-0.42691
	10.498		0.450189		0.739343		-0.42709
	10.516		0.450686		0.738889		-0.42699
	10.531		0.451192		0.7335		-0.42686
	10.549		0.45214		0.733881		-0.42683
	10.565		0.452572		0.734432		-0.42671
	10.582		0.453545		0.736011		-0.42696
	10.599		0.454007		0.735589		-0.42712
	10.614		0.454956		0.733983		-0.42696
	10.631		0.455468		0.732387		-0.42701
	10.648		0.455903		0.732569		-0.42676
	10.665		0.456866		0.734082		-0.42682
	10.682		0.457299		0.734261		-0.42689
	10.699		0.458264		0.736412		-0.42707
	10.715		0.458773		0.736866		-0.42718
	10.732		0.459692		0.736976		-0.42704
	10.749		0.460187		0.738198		-0.42676
	10.766		0.46111		0.739135		-0.42684
	10.783		0.461535		0.739708		-0.42705
	10.799		0.462467		0.73994		-0.42708
	10.814		0.462919		0.741761		-0.42717
	10.831		0.463405		0.743302		-0.4272
	10.85		0.464336		0.744294		-0.42705
	10.866		0.464764		0.745289		-0.42694
	10.882		0.465737		0.745223		-0.42685
	10.899		0.466191		0.744704		-0.42718
	10.914		0.467111		0.739248		-0.42715
	10.932		0.46763		0.73867		-0.42704
	10.95		0.468554		0.726575		-0.42695
	10.965		0.469048		0.727738		-0.42688
	10.982		0.469478		0.726279		-0.42698
	11		0.470395		0.728639		-0.42721
	11.016		0.47089		0.710965		-0.4272
	11.033		0.471801		0.689931		-0.4268
	11.049		0.4723		0.688106		-0.4259
	11.066		0		0.008014		-0.42505
	11.082		0		0		-0.42366
	11.097		0		0		-0.42349
	11.116		0		0		-0.42374
	11.132		0		0		-0.42477
	11.149		0		0		-0.43053
	11.164		0		0		-0.43936
	11.181		0		0		-0.44366
	11.198		0		0		-0.44343
	11.216		0		0		-0.44143
	11.232		0		0		-0.44046
	11.248		0		0		-0.44067
	11.264		0		0		-0.44116
	11.281		0		0		-0.44133
	11.298		0		0		-0.4417
	11.316		0		0		-0.44153
	11.333		0		0		-0.44139
	11.349		0		0		-0.44106
	11.366		0		0		-0.44098
	11.382		0		0		-0.4411
	11.4		0		0.000151		-0.44127
	11.415		0		0		-0.44119
	11.431		0		0		-0.44116
	11.448		0		0		-0.44082
	11.464		0		0		-0.44073
	11.482		0		0		-0.44093
	11.499		0		6.42e-05		-0.44095
	11.514		0		0		-0.44083
	11.532		0		0		-0.44074
	11.548		0		0		-0.44062
	11.565		0		0		-0.44032
	11.582		0		0		-0.44046
	11.599		0		0		-0.44053
	11.614		0		0		-0.44044
	11.633		0		0		-0.44033
	11.649		0		0		-0.44012
	11.664		0		0.000143		-0.44015
	11.681		0		0		-0.44012
	11.698		0		0		-0.44023
	11.714		0		0		-0.44028
	11.732		0		0		-0.44028
	11.749		0		0		-0.44005
	11.765		0		0		-0.44007
	11.781		0		9.57e-05		-0.44011
	11.797		0		0		-0.44043
	11.815		0		0		-0.4406
	11.832		0		0		-0.44054
	11.849		0		0		-0.44044
	11.865		0		0		-0.44072
	11.882		0		0		-0.44102
	11.899		0		0		-0.44141
	11.915		0		0		-0.44169
	11.931		0		0		-0.44173
	11.949		0		0		-0.44171
	11.964		0		0		-0.44163
	11.981		0		0		-0.44151
	11.999		0		0		-0.44099
	12.014		0		4.01e-05		-0.44047
	12.031		0		0		-0.43971
	12.048		0		4.4e-05		-0.43913
	12.065		0		0.000225		-0.43863
	12.081		0		0		-0.43812
	12.099		0		0		-0.43774
	12.115		0		0		-0.43728
	12.132		0		0		-0.43673
	12.149		0		0		-0.43596
	12.164		0		0		-0.43573
	12.181		0		0		-0.43521
	12.2		0		8.37e-05		-0.43519
	12.215		0		0		-0.43504
	12.231		0		0		-0.43498
	12.248		0		0		-0.43453
	12.265		0		0		-0.43446
	12.283		0		0		-0.43467
	12.299		0		0.000162		-0.43484
	12.315		0		0		-0.43482
	12.334		0		0		-0.43463
	12.349		0		0		-0.43455
	12.364		0		0		-0.4344
	12.381		0		0		-0.43437
	12.398		0		0		-0.43437
	12.415		0		0		-0.43439
	12.432		0		0		-0.43399
	12.448		0		0		-0.4336
	12.465		0		0		-0.43326
	12.481		0		5.68e-05		-0.43314
	12.498		0		0		-0.43304
	12.515		0		0		-0.4329
	12.531		0		0		-0.4325
	12.549		0		0		-0.43219
	12.567		0		0		-0.43191
	12.585		0		0		-0.43196

## Sheet: Fig 4D
Single deflection: increasing displacement and torque with voltage over time (both ways)
	time (s)		Angular disp. (rad)		Torque (µNm)		Voltage (V)
	0.003		0		0		-0.03556
	0.013		0		0		-0.03557
	0.023		0		0.000246		-0.03548
	0.033		0		0		-0.03565
	0.047		0		0.00018		-0.03574
	0.065		0		9.31e-05		-0.03568
	0.081		0		0.00045		-0.03556
	0.097		0		0.000574		-0.03548
	0.114		0		0		-0.03559
	0.131		0		0.000308		-0.03566
	0.148		0		0		-0.03571
	0.165		0		0.000535		-0.03551
	0.182		0		0.00017		-0.0354
	0.199		0		0		-0.03548
	0.214		0		2.21e-05		-0.03545
	0.231		0		0.000377		-0.03549
	0.249		0		0		-0.03549
	0.265		0		0		-0.03545
	0.282		0		0		-0.03544
	0.298		0		0		-0.03531
	0.315		0		0		-0.03555
	0.331		0		0		-0.03551
	0.347		0		0.000211		-0.03557
	0.364		0		0		-0.03557
	0.382		0		0		-0.0354
	0.398		0		0		-0.03529
	0.415		0		0		-0.03551
	0.432		0		0		-0.03547
	0.449		0		0		-0.03545
	0.466		0		0		-0.03548
	0.483		0		0		-0.03539
	0.499		0		0		-0.03535
	0.515		0		0.000252		-0.03547
	0.532		0		0		-0.03546
	0.549		0		0		-0.03548
	0.565		0		0		-0.03544
	0.582		0		0.0001		-0.0354
	0.598		0		3.22e-05		-0.03525
	0.615		0		0.000361		-0.03538
	0.632		0		0		-0.03547
	0.649		0		0.000688		-0.03554
	0.665		0		0		-0.0355
	0.682		0		0		-0.03525
	0.698		0		0.00042		-0.03527
	0.716		0		0.000462		-0.03537
	0.732		0		0		-0.03542
	0.748		0		0		-0.0355
	0.765		0		2.09e-05		-0.0354
	0.782		0		0		-0.03528
	0.798		0		0.000801		-0.03524
	0.815		0		4.98e-05		-0.03523
	0.833		0		0		-0.03534
	0.849		0		0		-0.03534
	0.866		0		0.000156		-0.03544
	0.882		0		0.000967		-0.03515
	0.897		0		0		-0.03511
	0.915		0		0		-0.0353
	0.932		0		0		-0.03532
	0.948		0		0.000416		-0.03531
	0.965		0		0.000538		-0.03535
	0.981		0		0		-0.03526
	0.998		0		0		-0.03517
	1.016		0		6.72e-05		-0.03532
	1.032		0		0		-0.03538
	1.048		0.001246		0.002659		-0.03544
	1.065		0.001928		0.00877		-0.03518
	1.083		0.003173		0.017139		-0.0352
	1.098		0.003832		0.024112		-0.03513
	1.114		0.004403		0.032876		-0.03516
	1.133		0.005665		0.039856		-0.03529
	1.148		0.006331		0.048107		-0.03534
	1.164		0.00758		0.054709		-0.03517
	1.181		0.008255		0.062558		-0.03514
	1.197		0.009483		0.069784		-0.03516
	1.215		0.01007		0.077134		-0.03524
	1.231		0.010714		0.086225		-0.03532
	1.248		0.011969		0.093055		-0.03539
	1.264		0.01266		0.099681		-0.03535
	1.281		0.013903		0.10709		-0.03525
	1.298		0.014506		0.113596		-0.03512
	1.315		0.015769		0.121855		-0.03528
	1.333		0.016339		0.128434		-0.03535
	1.349		0.017567		0.135624		-0.03548
	1.364		0.01822		0.142316		-0.03533
	1.382		0.019427		0.148973		-0.03524
	1.397		0.020081		0.154886		-0.03525
	1.415		0.020653		0.162031		-0.03517
	1.432		0.021928		0.169545		-0.03531
	1.449		0.022588		0.175354		-0.03547
	1.464		0.023818		0.181731		-0.03535
	1.482		0.024489		0.188024		-0.03515
	1.498		0.02575		0.194495		-0.03515
	1.516		0.026353		0.201429		-0.03509
	1.532		0.027622		0.207816		-0.03532
	1.548		0.028203		0.21431		-0.0354
	1.564		0.028878		0.22037		-0.03527
	1.582		0.030122		0.225642		-0.03524
	1.598		0.03074		0.233025		-0.03513
	1.615		0.032039		0.237896		-0.0352
	1.632		0.032623		0.244653		-0.03532
	1.647		0.033292		0.250787		-0.03523
	1.665		0.034518		0.257373		-0.03519
	1.681		0.035114		0.262962		-0.03521
	1.699		0.03637		0.270433		-0.03511
	1.715		0.036922		0.274615		-0.035
	1.731		0.038161		0.282122		-0.03478
	1.747		0.038813		0.286079		-0.03444
	1.764		0.040043		0.292754		-0.03391
	1.781		0.040728		0.297195		-0.03358
	1.798		0.041973		0.304415		-0.03316
	1.815		0.042554		0.310055		-0.03255
	1.831		0.043202		0.317436		-0.03179
	1.847		0.044434		0.321177		-0.03098
	1.865		0.045128		0.327889		-0.02941
	1.882		0.04637		0.333515		-0.0282
	1.898		0.046958		0.340174		-0.02705
	1.915		0.048229		0.345324		-0.02671
	1.932		0.048809		0.351815		-0.0268
	1.947		0.0495		0.357019		-0.02704
	1.965		0.050779		0.362184		-0.02718
	1.981		0.051393		0.366834		-0.02809
	1.998		0.052657		0.37436		-0.02913
	2.014		0.053217		0.379248		-0.03097
	2.032		0.05446		0.384898		-0.0337
	2.048		0.055106		0.390068		-0.03829
	2.065		0.056296		0.395426		-0.04307
	2.082		0.05696		0.402093		-0.04738
	2.097		0.0582		0.40741		-0.05003
	2.114		0.058789		0.412288		-0.0515
	2.131		0.059456		0.418897		-0.05248
	2.149		0.060684		0.422991		-0.05311
	2.164		0.061353		0.428446		-0.05342
	2.182		0.062614		0.434264		-0.05257
	2.198		0.063222		0.439425		-0.05198
	2.214		0.064523		0.445193		-0.05136
	2.231		0.065103		0.452102		-0.05044
	2.248		0.066344		0.454859		-0.04937
	2.265		0.067011		0.4611		-0.04821
	2.281		0.067629		0.467231		-0.04688
	2.298		0.068948		0.473085		-0.04553
	2.315		0.069527		0.477675		-0.04442
	2.331		0.070783		0.483557		-0.04346
	2.348		0.071439		0.488475		-0.04255
	2.365		0.072638		0.493468		-0.04127
	2.381		0.073307		0.498241		-0.04008
	2.397		0.073866		0.504388		-0.03884
	2.414		0.075097		0.509359		-0.03757
	2.432		0.076355		0.514894		-0.03657
	2.447		0.076949		0.519303		-0.03577
	2.464		0.07763		0.524774		-0.0347
	2.483		0.078897		0.529707		-0.03395
	2.498		0.079489		0.534959		-0.03346
	2.515		0.080768		0.540358		-0.03329
	2.531		0.081353		0.545805		-0.03308
	2.548		0.082626		0.549758		-0.03297
	2.564		0.083309		0.555413		-0.0329
	2.581		0.083917		0.559957		-0.03267
	2.597		0.08518		0.565473		-0.03267
	2.614		0.085757		0.568937		-0.03275
	2.631		0.087024		0.575738		-0.03271
	2.648		0.087703		0.578959		-0.03288
	2.664		0.08894		0.585062		-0.03273
	2.682		0.089609		0.590273		-0.03243
	2.699		0.090845		0.595425		-0.03238
	2.716		0.091425		0.600341		-0.03234
	2.733		0.092059		0.606968		-0.03234
	2.749		0.093253		0.610644		-0.03233
	2.764		0.093909		0.615424		-0.03215
	2.782		0.095142		0.620442		-0.03201
	2.797		0.095732		0.626567		-0.03187
	2.814		0.097025		0.631013		-0.032
	2.831		0.097618		0.63573		-0.03204
	2.848		0.098857		0.640644		-0.03219
	2.866		0.099529		0.645814		-0.03217
	2.881		0.100129		0.650674		-0.03205
	2.898		0.101427		0.6563		-0.03203
	2.915		0.10201		0.660506		-0.03209
	2.931		0.103255		0.667426		-0.03222
	2.949		0.103919		0.66989		-0.03231
	2.966		0.105131		0.676757		-0.03249
	2.981		0.105812		0.68123		-0.0323
	2.998		0.1064		0.687094		-0.03224
	3.015		0.107677		0.690398		-0.0323
	3.031		0.10831		0.696804		-0.03258
	3.047		0.109513		0.700105		-0.03252
	3.066		0.110177		0.70557		-0.03266
	3.081		0.111399		0.711165		-0.03256
	3.098		0.111979		0.715149		-0.03244
	3.115		0.113218		0.719029		-0.0327
	3.132		0.113793		0.725545		-0.03275
	3.148		0.115031		0.728855		-0.03297
	3.165		0.11571		0.734155		-0.03283
	3.182		0.116317		0.73821		-0.0329
	3.199		0.117584		0.744833		-0.03288
	3.216		0.118157		0.749168		-0.03289
	3.232		0.11941		0.753994		-0.03319
	3.249		0.120079		0.758115		-0.03317
	3.265		0.121312		0.762333		-0.03315
	3.282		0.121978		0.765659		-0.03313
	3.297		0.122537		0.773447		-0.03317
	3.315		0.123786		0.776801		-0.03318
	3.332		0.12443		0.782006		-0.03321
	3.347		0.12567		0.785645		-0.03346
	3.366		0.126354		0.791007		-0.03335
	3.381		0.127574		0.794831		-0.03333
	3.398		0.128162		0.800758		-0.03325
	3.415		0.129406		0.802954		-0.03342
	3.433		0.129982		0.808451		-0.03346
	3.448		0.130637		0.813247		-0.03358
	3.466		0.131845		0.817644		-0.03358
	3.483		0.132437		0.821994		-0.03348
	3.498		0.1337		0.828122		-0.03339
	3.515		0.134283		0.830575		-0.0335
	3.532		0.135534		0.83578		-0.03365
	3.548		0.136191		0.839439		-0.03379
	3.566		0.137398		0.845085		-0.03364
	3.582		0.138066		0.848429		-0.03364
	3.598		0.138643		0.854603		-0.03351
	3.616		0.139922		0.857524		-0.03368
	3.633		0.140555		0.86303		-0.03378
	3.649		0.141752		0.865735		-0.03381
	3.665		0.142422		0.871248		-0.03394
	3.683		0.143669		0.875893		-0.03378
	3.698		0.144277		0.879992		-0.0337
	3.716		0.145539		0.883016		-0.03382
	3.732		0.146111		0.889337		-0.03394
	3.748		0.146776		0.890725		-0.03404
	3.765		0.147982		0.897551		-0.034
	3.783		0.148579		0.901185		-0.03397
	3.798		0.149809		0.906054		-0.03383
	3.816		0.150364		0.910285		-0.03399
	3.833		0.151585		0.914948		-0.03406
	3.848		0.152243		0.918362		-0.03414
	3.865		0.153469		0.922209		-0.03412
	3.882		0.154129		0.926732		-0.03404
	3.897		0.154687		0.931263		-0.03394
	3.914		0.155926		0.93483		-0.03404
	3.931		0.156577		0.939739		-0.0342
	3.949		0.157811		0.94324		-0.03429
	3.965		0.15848		0.947918		-0.03417
	3.981		0.15969		0.952165		-0.03402
	3.998		0.160284		0.956792		-0.03407
	4.015		0.161539		0.960139		-0.03407
	4.033		0.162124		0.965439		-0.03415
	4.048		0.162802		0.969239		-0.03429
	4.064		0.164027		0.973561		-0.03423
	4.083		0.164617		0.976781		-0.03421
	4.099		0.165852		0.981401		-0.03411
	4.116		0.166407		0.985955		-0.03424
	4.132		0.167622		0.990783		-0.03439
	4.147		0.168257		0.993877		-0.03443
	4.165		0.169437		0.998328		-0.03443
	4.181		0.170083		1.00171		-0.03424
	4.197		0.170643		1.0071		-0.03427
	4.214		0.171898		1.01065		-0.03436
	4.232		0.172539		1.01385		-0.03449
	4.247		0.17373		1.01764		-0.03454
	4.265		0.174403		1.02268		-0.03448
	4.282		0.17563		1.02638		-0.03447
	4.299		0.176235		1.03123		-0.03434
	4.314		0.176856		1.03407		-0.03443
	4.332		0.178043		1.03936		-0.03462
	4.347		0.1787		1.04182		-0.03469
	4.365		0.17991		1.04679		-0.03457
	4.382		0.18052		1.05039		-0.03444
	4.399		0.181782		1.05573		-0.03447
	4.414		0.182339		1.05925		-0.03443
	4.432		0.183551		1.06285		-0.03456
	4.447		0.184182		1.06665		-0.03469
	4.465		0.184776		1.07147		-0.03457
	4.482		0.185995		1.07598		-0.03453
	4.498		0.186533		1.07959		-0.03452
	4.516		0.187741		1.08258		-0.0345
	4.531		0.188369		1.08772		-0.03456
	4.547		0.189562		1.09074		-0.03476
	4.564		0.190229		1.09439		-0.03469
	4.581		0.191436		1.09899		-0.03452
	4.597		0.192013		1.10221		-0.03453
	4.614		0.192634		1.10717		-0.0346
	4.632		0.193832		1.10877		-0.03475
	4.648		0.194505		1.11338		-0.03462
	4.664		0.195709		1.11721		-0.03475
	4.682		0.19629		1.12073		-0.03461
	4.697		0.197514		1.12534		-0.03455
	4.714		0.198071		1.12906		-0.0346
	4.731		0.19931		1.13121		-0.03468
	4.748		0.199956		1.13451		-0.03483
	4.765		0.200554		1.13869		-0.03473
	4.782		0.201771		1.14274		-0.0348
	4.797		0.202309		1.1471		-0.0346
	4.814		0.20351		1.15		-0.0347
	4.831		0.204127		1.15237		-0.03479
	4.849		0.205274		1.15793		-0.0349
	4.866		0.205916		1.16055		-0.03487
	4.881		0.207103		1.1647		-0.0347
	4.898		0.207675		1.16917		-0.03467
	4.915		0.208924		1.17217		-0.03464
	4.932		0.209487		1.17549		-0.03469
	4.948		0.21013		1.18007		-0.03481
	4.965		0.211336		1.1837		-0.03481
	4.981		0.211929		1.18708		-0.03474
	4.998		0.213179		1.19082		-0.03445
	5.016		0.21373		1.1944		-0.03462
	5.033		0.214915		1.19872		-0.03472
	5.051		0.215542		1.20162		-0.03486
	5.064		0.216139		1.20587		-0.03483
	5.082		0.217383		1.21009		-0.03473
	5.097		0.217931		1.21448		-0.03466
	5.115		0.219134		1.21688		-0.03462
	5.132		0.219749		1.21995		-0.0349
	5.148		0.220892		1.22419		-0.03505
	5.165		0.221536		1.22824		-0.03507
	5.182		0.2227		1.23164		-0.03497
	5.198		0.223251		1.23602		-0.03491
	5.215		0.224465		1.23906		-0.03497
	5.232		0.225017		1.2429		-0.03497
	5.247		0.225667		1.24492		-0.03515
	5.264		0.226872		1.25033		-0.03498
	5.281		0.227448		1.25408		-0.03502
	5.297		0.228656		1.25649		-0.03499
	5.315		0.229204		1.26128		-0.0349
	5.331		0.230421		1.26374		-0.03506
	5.347		0.231063		1.26756		-0.03504
	5.364		0.231657		1.27119		-0.03514
	5.381		0.232849		1.2756		-0.03493
	5.398		0.233386		1.27872		-0.03487
	5.415		0.234587		1.28247		-0.0351
	5.432		0.235212		1.28605		-0.03502
	5.45		0.236372		1.28872		-0.03512
	5.464		0.236382		1.29278		-0.03503
	5.481		0.235313		1.28606		-0.03495
	5.498		0.234765		1.27327		-0.03482
	5.514		0.234169		1.26197		-0.03494
	5.531		0.233054		1.25094		-0.03515
	5.548		0.232445		1.23929		-0.03528
	5.564		0.231327		1.22965		-0.03522
	5.582		0.230775		1.22143		-0.03503
	5.597		0.229587		1.21147		-0.03492
	5.615		0.229046		1.20137		-0.03499
	5.631		0.227916		1.1944		-0.03515
	5.647		0.227312		1.18612		-0.03516
	5.664		0.226762		1.17772		-0.03519
	5.681		0.225588		1.16977		-0.03503
	5.699		0.22506		1.16035		-0.03497
	5.714		0.223939		1.15324		-0.03495
	5.732		0.223339		1.14579		-0.03518
	5.747		0.222252		1.13644		-0.03532
	5.764		0.221665		1.12985		-0.03522
	5.782		0.220532		1.12237		-0.03504
	5.797		0.220026		1.11373		-0.035
	5.816		0.218865		1.10828		-0.03513
	5.831		0.218304		1.09964		-0.03528
	5.848		0.217701		1.09216		-0.03526
	5.865		0.216532		1.08481		-0.03528
	5.882		0.216009		1.0789		-0.03513
	5.897		0.214849		1.07118		-0.03503
	5.914		0.21429		1.0655		-0.03504
	5.931		0.213178		1.05829		-0.03517
	5.948		0.212544		1.05277		-0.03539
	5.964		0.212002		1.04373		-0.03516
	5.982		0.210824		1.03776		-0.03508
	5.997		0.210278		1.03005		-0.035
	6.015		0.209163		1.02494		-0.03511
	6.032		0.208543		1.01815		-0.03519
	6.048		0.207408		1.01149		-0.03522
	6.064		0.206822		1.00445		-0.0353
	6.081		0.205678		0.999777		-0.03518
	6.097		0.205175		0.991165		-0.03509
	6.115		0.20405		0.987803		-0.03508
	6.133		0.203472		0.980005		-0.03531
	6.148		0.202367		0.97285		-0.03533
	6.164		0.201755		0.966952		-0.03522
	6.182		0.20125		0.962319		-0.03518
	6.197		0.200104		0.955188		-0.03509
	6.215		0.199513		0.951007		-0.0351
	6.233		0.198362		0.944171		-0.03518
	6.248		0.197735		0.938254		-0.03522
	6.264		0.196611		0.932761		-0.03515
	6.283		0.196051		0.927218		-0.03508
	6.297		0.19549		0.920577		-0.03508
	6.314		0.194357		0.914359		-0.03499
	6.331		0.193717		0.908515		-0.0351
	6.349		0.192584		0.903781		-0.03524
	6.365		0.192025		0.896885		-0.03528
	6.382		0.190866		0.892465		-0.03514
	6.397		0.190348		0.885948		-0.03504
	6.415		0.189186		0.881139		-0.03503
	6.432		0.188583		0.876015		-0.03523
	6.45		0.187478		0.86887		-0.03522
	6.466		0.186876		0.864384		-0.03514
	6.482		0.185763		0.858027		-0.035
	6.499		0.185251		0.852211		-0.03501
	6.514		0.184653		0.848451		-0.03488
	6.531		0.183551		0.84231		-0.03513
	6.549		0.182946		0.837048		-0.03523
	6.565		0.181805		0.831162		-0.03519
	6.583		0.181276		0.825957		-0.03509
	6.598		0.180084		0.819639		-0.03494
	6.615		0.179524		0.815072		-0.03501
	6.632		0.178407		0.810108		-0.03507
	6.649		0.177778		0.804208		-0.0351
	6.666		0.176669		0.798689		-0.03515
	6.681		0.176085		0.793602		-0.03506
	6.697		0.175525		0.78783		-0.03499
	6.716		0.174386		0.78417		-0.03493
	6.732		0.173762		0.778109		-0.03503
	6.749		0.172644		0.772906		-0.0352
	6.765		0.172056		0.767534		-0.03512
	6.781		0.170883		0.763229		-0.035
	6.797		0.170369		0.756711		-0.03486
	6.815		0.169219		0.752969		-0.03503
	6.831		0.168644		0.746486		-0.03494
	6.848		0.168068		0.742807		-0.03503
	6.865		0.166933		0.735601		-0.03495
	6.883		0.166412		0.732799		-0.0348
	6.898		0.165259		0.726648		-0.03482
	6.914		0.164692		0.720812		-0.03476
	6.932		0.163577		0.715786		-0.03494
	6.948		0.162938		0.711648		-0.03498
	6.965		0.161786		0.706255		-0.03495
	6.981		0.161222		0.702283		-0.03487
	6.998		0.160655		0.694998		-0.03482
	7.015		0.159535		0.691845		-0.03478
	7.031		0.158917		0.686583		-0.03487
	7.049		0.157786		0.681965		-0.03511
	7.065		0.157208		0.676183		-0.035
	7.081		0.156019		0.672517		-0.03493
	7.098		0.155504		0.66554		-0.03471
	7.114		0.154358		0.663159		-0.0347
	7.131		0.153757		0.656262		-0.03495
	7.148		0.153181		0.653054		-0.03495
	7.165		0.15199		0.646381		-0.03492
	7.182		0.151488		0.642908		-0.03489
	7.198		0.150337		0.636619		-0.0347
	7.214		0.149756		0.633077		-0.03472
	7.232		0.148653		0.626737		-0.03482
	7.249		0.148034		0.623169		-0.03496
	7.265		0.146912		0.61765		-0.0349
	7.282		0.146389		0.613606		-0.03497
	7.298		0.145223		0.607101		-0.03471
	7.316		0.144674		0.603231		-0.0348
	7.332		0.143527		0.598609		-0.03477
	7.349		0.142876		0.593721		-0.03501
	7.364		0.142339		0.588253		-0.03494
	7.382		0.141165		0.584043		-0.03495
	7.399		0.14063		0.578969		-0.03473
	7.416		0.139502		0.57482		-0.03487
	7.432		0.138862		0.57005		-0.03499
	7.449		0.137715		0.565054		-0.03495
	7.466		0.137115		0.558506		-0.03498
	7.482		0.135952		0.555465		-0.03496
	7.498		0.135433		0.548644		-0.03489
	7.516		0.134817		0.545802		-0.03485
	7.533		0.13367		0.539902		-0.03489
	7.55		0.133058		0.535543		-0.03501
	7.566		0.131906		0.531039		-0.03509
	7.583		0.131395		0.526636		-0.03498
	7.599		0.130251		0.519972		-0.03489
	7.615		0.129692		0.516549		-0.03486
	7.632		0.128575		0.510911		-0.03495
	7.649		0.127948		0.506463		-0.03504
	7.665		0.126832		0.500809		-0.03503
	7.682		0.126268		0.498089		-0.03495
	7.698		0.125697		0.491256		-0.03493
	7.715		0.124536		0.488894		-0.03486
	7.733		0.123891		0.482943		-0.03508
	7.75		0.122763		0.47856		-0.03506
	7.765		0.122194		0.474036		-0.0351
	7.782		0.121028		0.469528		-0.03503
	7.799		0.120506		0.463553		-0.03486
	7.815		0.119317		0.461356		-0.03496
	7.832		0.118706		0.455014		-0.03491
	7.849		0.118126		0.451641		-0.03504
	7.865		0.116949		0.445202		-0.03491
	7.883		0.116436		0.442451		-0.03485
	7.899		0.115236		0.435353		-0.03484
	7.914		0.114641		0.432758		-0.03482
	7.932		0.113517		0.426757		-0.03495
	7.949		0.112886		0.423372		-0.03518
	7.965		0.111773		0.417387		-0.03511
	7.983		0.111239		0.413374		-0.03504
	7.998		0.110656		0.40863		-0.03503
	8.015		0.109538		0.405238		-0.0349
	8.031		0.108915		0.399113		-0.03507
	8.048		0.107763		0.396187		-0.0352
	8.064		0.10721		0.38994		-0.03522
	8.081		0.106002		0.386015		-0.03507
	8.098		0.105451		0.380992		-0.03505
	8.115		0.104305		0.376874		-0.03503
	8.131		0.103679		0.371322		-0.03524
	8.147		0.10313		0.368638		-0.03519
	8.164		0.101945		0.362535		-0.03524
	8.182		0.101401		0.358698		-0.03507
	8.198		0.100226		0.353346		-0.03511
	8.215		0.099607		0.349002		-0.03505
	8.232		0.098467		0.344376		-0.03511
	8.247		0.097844		0.341404		-0.03541
	8.264		0.096677		0.335231		-0.03525
	8.282		0.096131		0.331874		-0.03531
	8.298		0.094954		0.327162		-0.03511
	8.314		0.094398		0.323301		-0.03514
	8.331		0.093783		0.318262		-0.03507
	8.349		0.092658		0.314251		-0.03531
	8.364		0.092139		0.308096		-0.0353
	8.381		0.090968		0.304863		-0.03524
	8.398		0.090423		0.300119		-0.03512
	8.414		0.089295		0.296022		-0.03507
	8.431		0.088651		0.290064		-0.0353
	8.448		0.087496		0.286609		-0.03553
	8.465		0.086896		0.281086		-0.03534
	8.482		0.085707		0.277687		-0.0354
	8.499		0.085195		0.271709		-0.03515
	8.514		0.084562		0.267681		-0.03519
	8.532		0.08343		0.263529		-0.03527
	8.547		0.082826		0.258784		-0.03545
	8.565		0.08162		0.254089		-0.0354
	8.582		0.081104		0.250014		-0.03535
	8.597		0.079916		0.244063		-0.03515
	8.614		0.079334		0.241214		-0.03524
	8.632		0.078191		0.237338		-0.03541
	8.648		0.077534		0.232148		-0.03548
	8.667		0.076394		0.226518		-0.03548
	8.682		0.075837		0.222492		-0.03548
	8.698		0.075265		0.216754		-0.03525
	8.715		0.074153		0.212838		-0.03532
	8.732		0.073523		0.207042		-0.03544
	8.748		0.072392		0.204276		-0.03548
	8.765		0.071844		0.196399		-0.0356
	8.782		0.070664		0.193047		-0.03546
	8.798		0.070136		0.188191		-0.03522
	8.815		0.068965		0.184127		-0.03541
	8.832		0.068314		0.178937		-0.03542
	8.848		0.067741		0.175121		-0.03552
	8.866		0.066541		0.168969		-0.03563
	8.883		0.066012		0.165008		-0.03543
	8.898		0.064854		0.157776		-0.03542
	8.915		0.064233		0.155419		-0.03539
	8.932		0.063069		0.149896		-0.03547
	8.947		0.062431		0.146284		-0.0355
	8.964		0.061269		0.141887		-0.0356
	8.982		0.060733		0.136237		-0.03558
	8.999		0.059542		0.131911		-0.03546
	9.014		0.058955		0.127425		-0.03536
	9.031		0.058303		0.123549		-0.03547
	9.048		0.057151		0.119324		-0.03566
	9.065		0.056604		0.115092		-0.03566
	9.081		0.055439		0.111627		-0.03549
	9.097		0.054899		0.107667		-0.03543
	9.115		0.053758		0.105237		-0.03537
	9.132		0.053126		0.101771		-0.03546
	9.148		0.051992		0.097997		-0.03562
	9.164		0.051396		0.093237		-0.03559
	9.182		0.050197		0.08997		-0.03555
	9.199		0.049652		0.086542		-0.03537
	9.215		0.048997		0.084908		-0.03543
	9.232		0.047838		0.081128		-0.03544
	9.248		0.047233		0.080239		-0.03557
	9.265		0.046061		0.077137		-0.03553
	9.282		0.045535		0.073177		-0.03534
	9.298		0.044316		0.070404		-0.03372
	9.315		0.043721		0.067555		-0.03043
	9.332		0.042566		0.063958		-0.0263
	9.347		0.041918		0.061282		-0.02923
	9.364		0.041385		0.057621		-0.05437
	9.381		0.040172		0.054608		-0.0736
	9.399		0.039588		0.050898		-0.06917
	9.415		0.038436		0.049294		-0.06295
	9.431		0.037795		0.044832		-0.05901
	9.448		0.036665		0.043557		-0.05631
	9.464		0.036099		0.039208		-0.05388
	9.482		0.034918		0.036358		-0.05165
	9.497		0.034391		0.032749		-0.04974
	9.515		0.033227		0.030498		-0.0482
	9.531		0.032602		0.025264		-0.04697
	9.548		0.032018		0.023403		-0.04582
	9.564		0.030796		0.0198		-0.04487
	9.581		0.030247		0.016745		-0.04384
	9.599		0.029055		0.017305		-0.04297
	9.614		0.028446		0.014668		-0.0423
	9.632		0.027306		0.01075		-0.04177
	9.648		0.026665		0.007631		-0.04131
	9.666		0.025479		0.004722		-0.04073
	9.681		0.024915		0.002312		-0.0402
	9.7		0.023711		0.000327		-0.03978
	9.716		0.023153		0		-0.03936
	9.731		0.022513		0.000944		-0.03898
	9.747		0.021344		0		-0.03868
	9.765		0.020765		0.000344		-0.03855
	9.782		0.019568		0		-0.03808
	9.799		0.019022		0.000356		-0.03774
	9.814		0.017879		0		-0.03753
	9.831		0.017249		0.000567		-0.03745
	9.847		0.016705		0		-0.03723
	9.865		0.015503		0		-0.0372
	9.881		0.014968		7.48e-06		-0.03697
	9.899		0.013811		0.000517		-0.03661
	9.915		0.013181		0		-0.03653
	9.933		0.012012		0		-0.03632
	9.948		0.011385		0		-0.03646
	9.965		0.010187		0		-0.03628
	9.983		0.009664		5.95e-05		-0.0361
	9.998		0.008477		0		-0.03586
	10.014		0.007891		0		-0.03574
	10.032		0.007272		0.001112		-0.03568
	10.047		0.006047		0.00046		-0.03567
	10.065		0.005504		0		-0.03566
	10.081		0.004308		0.000269		-0.03536
	10.098		0.003745		0		-0.03522
	10.115		0.002589		0		-0.03508
	10.132		0.001925		0		-0.03495
	10.148		0.00077		0		-0.03497
	10.166		0.000182		0.000326		-0.03497
	10.181		0		8.02e-05		-0.03478
	10.198		0		0		-0.03461
	10.216		0		0.000687		-0.0346
	10.231		0		0.000168		-0.03461
	10.247		0		0.000196		-0.03455
	10.264		0		0		-0.03466
	10.281		0		0		-0.03474
	10.298		0		0		-0.03457
	10.315		0		0.000553		-0.03448
	10.332		0		0.00012		-0.0347
	10.347		0		0.000179		-0.0349
	10.364		0		0		-0.03495
	10.382		0		0		-0.03488
	10.398		0		0		-0.03491
	10.414		0		0.00057		-0.03485
	10.432		0		0.0006		-0.03494
	10.447		0		1.87e-05		-0.03516
	10.465		0		5.43e-05		-0.03499
	10.483		0		0		-0.03487
	10.498		0		0.000432		-0.03476
	10.515		0		0		-0.0347
	10.532		0		0.000839		-0.03473
	10.549		0		2.04e-05		-0.0347
	10.564		0		0		-0.03464
	10.581		0		0		-0.03452
	10.599		0		0		-0.03424
	10.615		0		0		-0.0341
	10.633		0		0		-0.03415
	10.649		0		0.00041		-0.0341
	10.665		0		0		-0.03394
	10.681		0		0.000182		-0.03376
	10.699		0		0		-0.0332
	10.715		0		0		-0.03287
	10.733		0		0		-0.03268
	10.75		0		0.000756		-0.03201
	10.765		0		0		-0.03109
	10.782		0		0		-0.03049
	10.799		0		0		-0.03032
	10.816		0		0.00048		-0.03044
	10.832		0		0		-0.03108
	10.847		0		0.000418		-0.0314
	10.866		0		0.000936		-0.0316
	10.883		0		0		-0.0317
	10.899		0		8.54e-05		-0.0319
	10.915		0		0		-0.03226
	10.931		0		0.000456		-0.03234
	10.947		0		0		-0.03283
	10.965		0		0.000168		-0.0331
	10.983		0		0		-0.03334
	11		0		6.94e-05		-0.03354
	11.015		0		0		-0.03366
	11.032		0		0		-0.03396
	11.047		0		0		-0.03409
	11.064		0		0		-0.03426
	11.082		0		0		-0.0342
	11.099		0		0		-0.03398
	11.115		0		0		-0.03387
	11.131		0		0		-0.03404
	11.149		0		0.0007		-0.03428
	11.165		0		0		-0.03427
	11.182		0		0		-0.03436
	11.2		0		0.000649		-0.03432
	11.214		0		0		-0.03437
	11.232		0		0.000131		-0.03464
	11.247		0		0.000537		-0.03482
	11.265		0		0		-0.0351
	11.284		0		0		-0.03507
	11.297		0		0		-0.03497
	11.314		0		7.94e-05		-0.035
	11.331		0		8.12e-05		-0.0349
	11.346		0		0.00055		-0.03466
	11.363		0		0		-0.03579
	11.381		0		5.2e-05		-0.03561
	11.398		0		0		-0.03524
	11.414		0		0.000211		-0.03546
	11.43		0		0		-0.03627
	11.447		0		0		-0.03743
	11.463		0		0		-0.03852
	11.48		0		8.76e-07		-0.0389
	11.498		0		0		-0.03907
	11.514		0		0.000237		-0.03892
	11.53		0		0		-0.03895
	11.546		0		0		-0.03883
	11.563		0		0		-0.03861
	11.582		0		0		-0.03842
	11.598		0		0.000399		-0.03812
	11.615		0		2.35e-05		-0.03779
	11.632		0		0.000232		-0.03782
	11.647		0		0		-0.03772
	11.664		0		0		-0.03767

## Sheet: Fig 5A
Snape force over time
	time (s)		Snap force (mN)
	0		0
	0.1001		0.000361
	0.2991		-0.00046
	0.399		0.000241
	0.5		-0.0012
	0.6991		-0.001
	0.8001		-0.00014
	0.999		-0.00041
	1.099		-0.0001
	1.2001		-6.9e-05
	1.3001		-6.9e-05
	1.4		-5.2e-05
	1.599		0.000206
	1.6991		-1.7e-05
	1.8001		0.000258
	1.999		-0.00045
	2.1001		-0.00022
	2.3001		0
	2.5		-0.00022
	2.6991		-0.00079
	2.7991		0.001032
	2.899		0.0188
	2.999		0.041607
	3.099		0.058772
	3.1991		0.072343
	3.2991		0.085329
	3.4		0.093293
	3.6001		0.108394
	3.7001		0.114122
	3.9		0.119609
	4.1001		0.126454
	4.2991		0.128794
	4.4		0.130789
	4.599		0.133317
	4.6991		0.135914
	4.7991		0.13588
	4.899		0.13772
	4.999		0.137308
	5.1001		0.13717
	5.3001		0.137497
	5.5		0.139131
	5.7001		0.140507
	5.899		0.140971
	6		0.1403
	6.1001		0.141367
	6.2001		0.140318
	6.4		0.142949
	6.5		0.14264
	6.6001		0.141883
	6.7001		0.142915
	6.899		0.143104
	6.999		0.143156
	7.1001		0.143637
	7.3001		0.143173
	7.4		0.14307
	7.5		0.14319
	7.6991		0.144755
	7.7991		0.14374
	7.899		0.144824
	8		0.144308
	8.1991		0.144893
	8.3001		0.144755
	8.5		0.1446
	8.6001		0.145908
	8.7001		0.145271
	8.899		0.14503
	8.999		0.144308
	9.1001		0.144755
	9.2001		0.144067
	9.3001		0.144411
	9.4		0.146028
	9.599		0.144927
	9.6991		0.146234
	9.8001		0.145564
	9.999		0.144618
	10.099		0.146114
	10.2001		0.146338
	10.399		0.14565
	10.5		0.147249
	10.6001		0.145632
	10.7001		0.14589
	10.9		0.146871
	11		0.146854
	11.1991		0.14663
	11.3001		0.145804
	11.499		0.145529
	11.6001		0.146234
	11.7991		0.14522
	11.899		0.146991
	11.999		0.147318
	12.099		0.146561
	12.2001		0.144807
	12.3001		0.146114
	12.499		0.145306
	12.6001		0.145873
	12.7001		0.147146
	12.899		0.146991
	12.999		0.147008
	13.099		0.147249
	13.2001		0.146166
	13.3001		0.145976
	13.4		0.144755
	13.5		0.146716
	13.6991		0.145701
	13.7991		0.145065
	13.9		0.148092
	14		0.146252
	14.1001		0.146097
	14.3001		0.145684
	14.499		0.146234
	14.599		0.145873
	14.6991		0.146355
	14.7991		0.147851
	14.899		0.145839
	15		0.146544
	15.2001		0.145546
	15.399		0.146045
	15.5		0.146028
	15.6001		0.147094
	15.7001		0.145237
	15.899		0.145202
	16		0.146957
	16.1001		0.14706
	16.2001		0.145804
	16.399		0.146854
	16.5		0.146114
	16.6991		0.147112
	16.8001		0.146406
	16.9		0.146527
	17.099		0.145615
	17.1991		0.146217
	17.2991		0.14491
	17.399		0.146166
	17.499		0.146699
	17.599		0.145976
	17.6991		0.14565
	17.8001		0.145564
	17.999		0.147542
	18.1001		0.148058
	18.2001		0.146905
	18.4		0.147077
	18.5		0.147404
	18.7001		0.146269
	18.8001		0.147215
	18.9		0.147834
	19.099		0.147198
	19.2001		0.146166
	19.4		0.14749
	19.6001		0.145839
	19.7991		0.147352

[truncated: 9 more sheets: Fig 5B, Fig 5C, S1A Fig, S1C Fig, S2 Fig, S3A Fig, S3B Fig, S3C Fig, S3D Fig]
